# Supplementary material for: A cycloaddition product of a chiral maleimide: 4-{(3aS*,6aS*)-4,6-dioxo-1-phenyl-5-[(1R)-1-phenyl­ethyl]-1,3a,4,5,6,6a-hexa­hydro­pyrrolo[3,4-c]pyrazol-3-yl}phenyl acetate
Source: Acta Crystallogr Sect E Struct Rep Online. 2009 Nov 14;65(Pt 12):o3069. doi: 10.1107/S1600536809046790 (PMC2971887; doi:10.1107/S1600536809046790)
Supplement: Supplementary file 1 [file e-65-o3069-sup1.cif]

##############################################################################
###                                                                        ###
###        Electronic paper (Acta Crystallographica Section E)             ###
###                                                                        ###
##############################################################################
#                                                                            #
# This CIF contains the data in a paper accepted for publication in Acta     #
# Crystallographica Section E. It conforms to the requirements of Notes      #
# for Authors for Section E, and has been peer reviewed under the auspices   #
# of the IUCr Commission on Journals.                                        #
#                                                                            #
# Full details of the Crystallographic Information File format               #
# are given in the paper "The Crystallographic Information File (CIF):       #
# a New Standard Archive File for Crystallography" by S. R. Hall, F. H.      #
# Allen and I. D. Brown [Acta Cryst. (1991), A47, 655-685].                  #
#                                                                            #
# The current version of the core CIF dictionary is obtainable from          #
# ftp://ftp.iucr.org/pub/cif_core.dic. The current version number is 2.4.    #
#                                                                            #
# Software is freely available for graphical display of the structure(s) in  #
# this CIF.  For information consult the CIF home page http://www.iucr.org/  #
# cif/home.html                                                              #
#                                                                            #
# This file may be used for bona fide research purposes within the           #
# scientific community so long as proper attribution is given to the journal # 
# article from which it was obtained.                                        #
#                                                                            #
##############################################################################
                                             
data_global
_audit_creation_method     SHELXL-97
_journal_date_recd_electronic     2009-10-27
_journal_date_accepted     2009-11-05
_journal_name_full     'Acta Crystallographica, Section E'
_journal_year     2009
_journal_volume     65
_journal_issue     12
_journal_page_first     o3069
_journal_page_last     o3069
_journal_paper_category     QO
_journal_coeditor_code     TK2563
_publ_contact_author
;
Frank R. Fronczek
Department of Chemistry
Louisiana State University
Baton Rouge
LA  70803-1804
USA
;
_publ_contact_author_email     'ffroncz@lsu.edu'
_publ_contact_author_fax     '(225) 578 3458'
_publ_contact_author_phone     '(225) 578 8270'
_publ_section_title
;\
A cycloaddition product of a chiral maleimide:
4-{(3a<i>S</i>*,6a<i>S</i>*)-4,6-dioxo-1-phenyl-5-[(1<i>R</i>)-1-phenylethyl]\
-1,3a,4,5,6,6a-hexahydropyrrolo[3,4-<i>c</i>]pyrazol-3-yl}phenyl acetate
;
loop_
    _publ_author_name
    _publ_author_footnote
    _publ_author_address
    'Fronczek, Chris F.' .
;    Department of Chemistry
     Louisiana State University
     Baton Rouge
     LA 70803-1804
     USA
;
    'D\"ur\"ust, Ya\;sar' .
;     Department of Chemistry
      Abant Izzet Baysal University
      TR-14280
      Bolu
      Turkey
;
    'Yildirim, Muhammet' .
;     Department of Chemistry
      Abant Izzet Baysal University
      TR-14280
      Bolu
      Turkey
;
    'Fronczek, Frank R.' .
;    Department of Chemistry
     Louisiana State University
     Baton Rouge
     LA 70803-1804
     USA
;
data_I
_audit_creation_method     SHELXL-97
_chemical_name_systematic
;
4-{(3a<i>S</i>*,6a<i>S</i>*)-4,6-dioxo-1-phenyl-5-[(1<i>R</i>)-1-phenylethyl]-
1,3a,4,5,6,6a-hexahydropyrrolo[3,4-<i>c</i>]pyrazol-3-yl}phenyl acetate
;
_chemical_name_common     ?
_chemical_formula_moiety     'C27 H23 N3 O4'
_chemical_formula_sum     'C27 H23 N3 O4'
_chemical_formula_iupac     'C27 H23 N3 O4'
_chemical_formula_weight     453.48
_chemical_melting_point     ?
_symmetry_cell_setting     monoclinic
_symmetry_space_group_name_H-M     'P 21'
_symmetry_space_group_name_Hall     'P 2yb'
loop_
    _symmetry_equiv_pos_as_xyz
    'x, y, z'
    '-x, y+1/2, -z'
_cell_length_a     9.1391(5)
_cell_length_b     8.7465(5)
_cell_length_c     14.4420(10)
_cell_angle_alpha     90
_cell_angle_beta     103.786(5)
_cell_angle_gamma     90
_cell_volume     1121.17(12)
_cell_formula_units_Z     2
_cell_measurement_reflns_used     7860
_cell_measurement_theta_min     3.2
_cell_measurement_theta_max     68.3
_cell_measurement_temperature     90.0(5)
_exptl_crystal_description     'fragment'
_exptl_crystal_colour     'yellow'
_exptl_crystal_size_max     0.30
_exptl_crystal_size_mid     0.25
_exptl_crystal_size_min     0.19
_exptl_crystal_density_diffrn     1.343
_exptl_crystal_density_meas     ?
_exptl_crystal_density_method     'not measured'
_exptl_crystal_F_000     476
_exptl_absorpt_coefficient_mu     0.745
_exptl_absorpt_correction_type     'multi-scan'
_exptl_absorpt_process_details     '(SADABS; Sheldrick, 2004)'
_exptl_absorpt_correction_T_min     0.806
_exptl_absorpt_correction_T_max     0.871
_exptl_special_details
;
;
_diffrn_ambient_temperature     90.0(5)
_diffrn_radiation_type     CuK\a
_diffrn_radiation_wavelength     1.54178
_diffrn_radiation_source     'fine-focus sealed tube'
_diffrn_radiation_monochromator     graphite
_diffrn_measurement_device_type     'Bruker APEXII CCD'
_diffrn_measurement_method     '\f and \w'
_diffrn_detector_area_resol_mean     ?
_diffrn_reflns_number     10172
_diffrn_reflns_av_R_equivalents     0.029
_diffrn_reflns_av_sigmaI/netI     0.033
_diffrn_reflns_theta_min     3.2
_diffrn_reflns_theta_max     68.8
_diffrn_reflns_theta_full     66.6
_diffrn_measured_fraction_theta_max     0.979
_diffrn_measured_fraction_theta_full     0.997
_diffrn_reflns_limit_h_min     -10
_diffrn_reflns_limit_h_max     11
_diffrn_reflns_limit_k_min     -9
_diffrn_reflns_limit_k_max     10
_diffrn_reflns_limit_l_min     -17
_diffrn_reflns_limit_l_max     17
_refine_special_details
;
Refinement of <i>F</i>^2^ against ALL reflections. The weighted <i>R</i>-factor
<i>wR</i> and goodness of fit <i>S</i> are based on <i>F</i>^2^, conventional
<i>R</i>-factors <i>R</i> are based on <i>F</i>, with <i>F</i> set to zero for
negative <i>F</i>^2^. The threshold expression of <i>F</i>^2^ >
\s(<i>F</i>^2^) is used only for calculating <i>R</i>-factors(gt) <i>etc</i>.
and is not relevant to the choice of reflections for refinement.
<i>R</i>-factors based on <i>F</i>^2^ are statistically about twice as large
as those based on <i>F</i>, and <i>R</i>- factors based on ALL data will be
even larger.
;
_reflns_number_total     3902
_reflns_number_gt     3830
_reflns_threshold_expression     I>2\s(I)
_refine_ls_structure_factor_coef     Fsqd
_refine_ls_matrix_type     full
_refine_ls_R_factor_all     0.029
_refine_ls_R_factor_gt     0.029
_refine_ls_wR_factor_gt     0.076
_refine_ls_wR_factor_ref     0.076
_refine_ls_goodness_of_fit_ref     1.08
_refine_ls_restrained_S_all     1.08
_refine_ls_number_reflns     3902
_refine_ls_number_parameters     310
_refine_ls_number_restraints     1
_refine_ls_hydrogen_treatment     constr
_refine_ls_weighting_scheme     calc
_refine_ls_weighting_details
         'calc w=1/[\s^2^(Fo^2^)+(0.0355P)^2^+0.2144P] where P=(Fo^2^+2Fc^2^)/3'
_atom_sites_solution_hydrogens     geom
_atom_sites_solution_primary     direct
_atom_sites_solution_secondary     difmap
_refine_ls_shift/su_max     0.001
_refine_ls_shift/su_mean     0.000
_refine_diff_density_max     0.23
_refine_diff_density_min     -0.21
_refine_ls_extinction_method     'SHELXL97 (Sheldrick, 2008)'
_refine_ls_extinction_coef     0.0021(4)
_refine_ls_extinction_expression
                                  'Fc^*^=kFc[1+0.001xFc^2^\l^3^/sin(2\q)]^-1/4^'
_refine_ls_abs_structure_details     'Flack (1983), 1725 Friedel pairs'
_refine_ls_abs_structure_Flack     -0.18(15)
loop_
    _atom_type_symbol
    _atom_type_description
    _atom_type_scat_dispersion_real
    _atom_type_scat_dispersion_imag
    _atom_type_scat_source
    'C' 'C' 0.0181 0.0091
                         'International Tables Vol C Tables 4.2.6.8 and 6.1.1.4'
    'H' 'H' 0.0000 0.0000
                         'International Tables Vol C Tables 4.2.6.8 and 6.1.1.4'
    'N' 'N' 0.0311 0.0180
                         'International Tables Vol C Tables 4.2.6.8 and 6.1.1.4'
    'O' 'O' 0.0492 0.0322
                         'International Tables Vol C Tables 4.2.6.8 and 6.1.1.4'
_computing_data_collection     'APEX2 (Bruker, 2006)'
_computing_cell_refinement     'SAINT (Bruker, 2006)'
_computing_data_reduction     'SAINT (Bruker, 2006)'
_computing_structure_solution     'SHELXS97 (Sheldrick, 2008)'
_computing_structure_refinement     'SHELXL97 (Sheldrick, 2008)'
_computing_molecular_graphics     'ORTEP-3 for Windows (Farrugia, 1997)'
_computing_publication_material     'SHELXTL (Sheldrick, 2008)'
loop_
    _atom_site_type_symbol
    _atom_site_label
    _atom_site_fract_x
    _atom_site_fract_y
    _atom_site_fract_z
    _atom_site_U_iso_or_equiv
    _atom_site_adp_type
    _atom_site_calc_flag
    _atom_site_refinement_flags
    _atom_site_occupancy
    _atom_site_disorder_assembly
    _atom_site_disorder_group
    O O1 0.31157(12) 0.46611(15) 0.83990(8) 0.0332(3) Uani d . 1 . .
    O O2 0.25737(11) 0.33703(12) 0.52738(7) 0.0246(2) Uani d . 1 . .
    O O3 -0.37802(12) 0.37334(12) 0.19079(8) 0.0270(2) Uani d . 1 . .
    O O4 -0.29475(18) 0.60155(17) 0.15371(9) 0.0512(4) Uani d . 1 . .
    N N1 0.31609(13) 0.41517(15) 0.68415(9) 0.0217(3) Uani d . 1 . .
    N N2 -0.10053(12) 0.50276(15) 0.63294(8) 0.0202(3) Uani d . 1 . .
    N N3 -0.01685(13) 0.48013(15) 0.72440(9) 0.0223(3) Uani d . 1 . .
    C C1 0.25163(16) 0.41734(19) 0.76244(11) 0.0243(3) Uani d . 1 . .
    C C2 0.22410(15) 0.35331(16) 0.60278(11) 0.0214(3) Uani d . 1 . .
    C C3 0.07344(15) 0.31006(17) 0.62509(10) 0.0212(3) Uani d . 1 . .
    H H3 0.0497 0.1990 0.6138 0.025 Uiso calc R 1 . .
    C C4 0.09114(16) 0.35455(18) 0.72977(11) 0.0238(3) Uani d . 1 . .
    H H4 0.0712 0.2675 0.7699 0.029 Uiso calc R 1 . .
    C C5 -0.05658(15) 0.41174(17) 0.57491(10) 0.0200(3) Uani d . 1 . .
    C C6 -0.13497(15) 0.40425(17) 0.47391(10) 0.0202(3) Uani d . 1 . .
    C C7 -0.27083(15) 0.48411(17) 0.44207(10) 0.0201(3) Uani d . 1 . .
    H H7 -0.3091 0.5440 0.4859 0.024 Uiso calc R 1 . .
    C C8 -0.34965(16) 0.47673(18) 0.34774(10) 0.0220(3) Uani d . 1 . .
    H H8 -0.4417 0.5309 0.3265 0.026 Uiso calc R 1 . .
    C C9 -0.29238(16) 0.38923(18) 0.28474(10) 0.0229(3) Uani d . 1 . .
    C C10 -0.37251(19) 0.4912(2) 0.13033(11) 0.0306(4) Uani d . 1 . .
    C C11 -0.4770(2) 0.4640(2) 0.03545(12) 0.0389(4) Uani d . 1 . .
    H H11A -0.5801 0.4895 0.0386 0.058 Uiso calc R 1 . .
    H H11B -0.4722 0.3562 0.0178 0.058 Uiso calc R 1 . .
    H H11C -0.4473 0.5285 -0.0125 0.058 Uiso calc R 1 . .
    C C12 -0.15893(16) 0.31088(18) 0.31350(11) 0.0256(3) Uani d . 1 . .
    H H12 -0.1211 0.2523 0.2689 0.031 Uiso calc R 1 . .
    C C13 -0.07975(16) 0.31808(17) 0.40842(11) 0.0235(3) Uani d . 1 . .
    H H13 0.0125 0.2640 0.4288 0.028 Uiso calc R 1 . .
    C C14 -0.06694(16) 0.54178(18) 0.80081(10) 0.0227(3) Uani d . 1 . .
    C C15 -0.01474(17) 0.4835(2) 0.89311(11) 0.0295(3) Uani d . 1 . .
    H H15 0.0588 0.4046 0.9053 0.035 Uiso calc R 1 . .
    C C16 -0.07195(18) 0.5425(2) 0.96665(11) 0.0336(4) Uani d . 1 . .
    H H16 -0.0387 0.5013 1.0290 0.040 Uiso calc R 1 . .
    C C17 -0.17628(19) 0.6599(2) 0.95098(12) 0.0337(4) Uani d . 1 . .
    H H17 -0.2148 0.6987 1.0019 0.040 Uiso calc R 1 . .
    C C18 -0.22385(19) 0.7203(2) 0.85994(12) 0.0309(4) Uani d . 1 . .
    H H18 -0.2947 0.8017 0.8486 0.037 Uiso calc R 1 . .
    C C19 -0.16884(16) 0.66269(18) 0.78508(11) 0.0241(3) Uani d . 1 . .
    H H19 -0.2008 0.7059 0.7232 0.029 Uiso calc R 1 . .
    C C20 0.47221(15) 0.47134(18) 0.69157(10) 0.0224(3) Uani d . 1 . .
    H H20 0.5005 0.5331 0.7515 0.027 Uiso calc R 1 . .
    C C21 0.58097(15) 0.33623(17) 0.70440(10) 0.0216(3) Uani d . 1 . .
    C C22 0.64427(16) 0.2851(2) 0.79644(11) 0.0280(3) Uani d . 1 . .
    H H22 0.6183 0.3338 0.8491 0.034 Uiso calc R 1 . .
    C C23 0.74501(18) 0.1637(2) 0.81217(12) 0.0336(4) Uani d . 1 . .
    H H23 0.7873 0.1297 0.8753 0.040 Uiso calc R 1 . .
    C C24 0.78404(17) 0.09222(19) 0.73593(13) 0.0306(4) Uani d . 1 . .
    H H24 0.8537 0.0098 0.7467 0.037 Uiso calc R 1 . .
    C C25 0.72090(17) 0.14149(18) 0.64378(12) 0.0262(3) Uani d . 1 . .
    H H25 0.7467 0.0923 0.5912 0.031 Uiso calc R 1 . .
    C C26 0.61966(15) 0.26322(18) 0.62843(10) 0.0231(3) Uani d . 1 . .
    H H26 0.5767 0.2966 0.5652 0.028 Uiso calc R 1 . .
    C C27 0.47789(16) 0.57928(18) 0.60983(11) 0.0248(3) Uani d . 1 . .
    H H27A 0.4575 0.5219 0.5498 0.037 Uiso calc R 1 . .
    H H27B 0.5780 0.6260 0.6211 0.037 Uiso calc R 1 . .
    H H27C 0.4017 0.6595 0.6059 0.037 Uiso calc R 1 . .
loop_
    _atom_site_aniso_label
    _atom_site_aniso_U_11
    _atom_site_aniso_U_22
    _atom_site_aniso_U_33
    _atom_site_aniso_U_12
    _atom_site_aniso_U_13
    _atom_site_aniso_U_23
    O1 0.0219(5) 0.0485(8) 0.0267(6) -0.0021(5) 0.0010(4) 0.0012(5)
    O2 0.0188(5) 0.0242(6) 0.0303(6) -0.0012(4) 0.0046(4) -0.0025(4)
    O3 0.0277(5) 0.0241(6) 0.0265(5) -0.0044(4) 0.0012(4) -0.0038(4)
    O4 0.0695(10) 0.0493(9) 0.0298(6) -0.0348(8) 0.0020(6) 0.0011(6)
    N1 0.0143(5) 0.0213(6) 0.0282(6) 0.0002(5) 0.0022(5) 0.0005(5)
    N2 0.0155(5) 0.0196(6) 0.0237(6) -0.0022(5) 0.0013(5) 0.0033(5)
    N3 0.0171(6) 0.0252(6) 0.0227(6) 0.0016(5) 0.0007(4) 0.0034(5)
    C1 0.0183(7) 0.0242(8) 0.0282(8) 0.0028(6) 0.0015(6) 0.0066(6)
    C2 0.0161(6) 0.0147(7) 0.0311(8) 0.0021(6) 0.0011(6) 0.0024(6)
    C3 0.0156(7) 0.0165(7) 0.0298(7) -0.0005(5) 0.0020(5) 0.0027(6)
    C4 0.0170(7) 0.0233(8) 0.0295(7) 0.0021(6) 0.0025(6) 0.0057(6)
    C5 0.0134(6) 0.0155(7) 0.0308(8) -0.0005(5) 0.0046(5) 0.0022(6)
    C6 0.0159(6) 0.0147(7) 0.0288(7) -0.0021(5) 0.0028(5) 0.0017(6)
    C7 0.0181(6) 0.0164(7) 0.0265(7) -0.0001(6) 0.0063(5) -0.0004(6)
    C8 0.0189(7) 0.0180(7) 0.0274(7) 0.0024(6) 0.0024(6) 0.0015(6)
    C9 0.0221(7) 0.0197(8) 0.0249(7) -0.0031(6) 0.0013(6) -0.0013(6)
    C10 0.0314(8) 0.0342(10) 0.0267(8) -0.0062(7) 0.0079(6) -0.0026(7)
    C11 0.0424(10) 0.0454(11) 0.0263(8) -0.0104(9) 0.0031(7) -0.0024(8)
    C12 0.0226(7) 0.0221(8) 0.0325(8) 0.0001(6) 0.0073(6) -0.0063(6)
    C13 0.0165(7) 0.0185(7) 0.0341(8) 0.0016(5) 0.0035(6) -0.0011(6)
    C14 0.0167(7) 0.0264(8) 0.0239(7) -0.0085(6) 0.0029(6) -0.0010(6)
    C15 0.0219(7) 0.0358(9) 0.0285(8) -0.0018(7) 0.0015(6) 0.0056(7)
    C16 0.0289(8) 0.0481(11) 0.0222(7) -0.0142(8) 0.0027(6) 0.0000(7)
    C17 0.0307(8) 0.0419(10) 0.0304(8) -0.0143(8) 0.0113(7) -0.0105(7)
    C18 0.0287(8) 0.0302(9) 0.0350(9) -0.0049(7) 0.0098(7) -0.0072(7)
    C19 0.0194(7) 0.0246(8) 0.0274(8) -0.0051(6) 0.0034(6) -0.0025(6)
    C20 0.0137(6) 0.0224(7) 0.0289(7) -0.0026(6) 0.0010(5) -0.0025(6)
    C21 0.0120(6) 0.0211(8) 0.0298(7) -0.0046(5) 0.0010(5) 0.0008(6)
    C22 0.0207(7) 0.0316(9) 0.0292(8) -0.0005(7) 0.0010(6) -0.0008(7)
    C23 0.0256(8) 0.0361(10) 0.0342(9) 0.0025(7) -0.0026(7) 0.0074(7)
    C24 0.0179(7) 0.0210(8) 0.0495(10) 0.0000(6) 0.0011(7) 0.0053(7)
    C25 0.0187(7) 0.0220(8) 0.0382(9) -0.0049(6) 0.0073(6) -0.0028(6)
    C26 0.0160(7) 0.0213(8) 0.0302(7) -0.0049(6) 0.0022(5) 0.0031(6)
    C27 0.0176(7) 0.0203(7) 0.0354(8) -0.0002(6) 0.0043(6) 0.0019(6)
_geom_special_details
;
All e.s.d.'s (except the e.s.d. in the dihedral angle between two l.s. planes)
are estimated using the full covariance matrix. The cell e.s.d.'s are taken
into account individually in the estimation of e.s.d.'s in distances, angles
and torsion angles; correlations between e.s.d.'s in cell parameters are only
used when they are defined by crystal symmetry. An approximate (isotropic)
treatment of cell e.s.d.'s is used for estimating e.s.d.'s involving l.s.
planes.
;
loop_
    _geom_bond_atom_site_label_1
    _geom_bond_atom_site_label_2
    _geom_bond_site_symmetry_2
    _geom_bond_distance
    _geom_bond_publ_flag
    O1 C1 . 1.201(2) ?
    O2 C2 . 1.2068(18) ?
    O3 C10 . 1.359(2) ?
    O3 C9 . 1.4024(17) ?
    O4 C10 . 1.199(2) ?
    N1 C2 . 1.3818(19) ?
    N1 C1 . 1.3940(19) ?
    N1 C20 . 1.4886(17) ?
    N2 C5 . 1.288(2) ?
    N2 N3 . 1.3739(16) ?
    N3 C14 . 1.3995(19) ?
    N3 C4 . 1.4663(19) ?
    C1 C4 . 1.532(2) ?
    C2 C3 . 1.5343(19) ?
    C3 C5 . 1.5224(19) ?
    C3 C4 . 1.532(2) ?
    C3 H3 . 1.0000 ?
    C4 H4 . 1.0000 ?
    C5 C6 . 1.465(2) ?
    C6 C13 . 1.395(2) ?
    C6 C7 . 1.403(2) ?
    C7 C8 . 1.382(2) ?
    C7 H7 . 0.9500 ?
    C8 C9 . 1.384(2) ?
    C8 H8 . 0.9500 ?
    C9 C12 . 1.374(2) ?
    C10 C11 . 1.491(2) ?
    C11 H11A . 0.9800 ?
    C11 H11B . 0.9800 ?
    C11 H11C . 0.9800 ?
    C12 C13 . 1.391(2) ?
    C12 H12 . 0.9500 ?
    C13 H13 . 0.9500 ?
    C14 C19 . 1.392(2) ?
    C14 C15 . 1.401(2) ?
    C15 C16 . 1.390(2) ?
    C15 H15 . 0.9500 ?
    C16 C17 . 1.383(3) ?
    C16 H16 . 0.9500 ?
    C17 C18 . 1.387(3) ?
    C17 H17 . 0.9500 ?
    C18 C19 . 1.391(2) ?
    C18 H18 . 0.9500 ?
    C19 H19 . 0.9500 ?
    C20 C27 . 1.522(2) ?
    C20 C21 . 1.527(2) ?
    C20 H20 . 1.0000 ?
    C21 C26 . 1.386(2) ?
    C21 C22 . 1.391(2) ?
    C22 C23 . 1.388(2) ?
    C22 H22 . 0.9500 ?
    C23 C24 . 1.385(3) ?
    C23 H23 . 0.9500 ?
    C24 C25 . 1.387(2) ?
    C24 H24 . 0.9500 ?
    C25 C26 . 1.393(2) ?
    C25 H25 . 0.9500 ?
    C26 H26 . 0.9500 ?
    C27 H27A . 0.9800 ?
    C27 H27B . 0.9800 ?
    C27 H27C . 0.9800 ?
loop_
    _geom_angle_atom_site_label_1
    _geom_angle_atom_site_label_2
    _geom_angle_atom_site_label_3
    _geom_angle_site_symmetry_1
    _geom_angle_site_symmetry_3
    _geom_angle
    _geom_angle_publ_flag
    C10 O3 C9 . . 116.66(12) ?
    C2 N1 C1 . . 113.95(12) ?
    C2 N1 C20 . . 124.68(12) ?
    C1 N1 C20 . . 121.34(12) ?
    C5 N2 N3 . . 110.38(12) ?
    N2 N3 C14 . . 119.40(12) ?
    N2 N3 C4 . . 111.85(12) ?
    C14 N3 C4 . . 126.12(12) ?
    O1 C1 N1 . . 124.99(14) ?
    O1 C1 C4 . . 127.24(14) ?
    N1 C1 C4 . . 107.70(12) ?
    O2 C2 N1 . . 125.48(12) ?
    O2 C2 C3 . . 126.31(13) ?
    N1 C2 C3 . . 108.21(12) ?
    C5 C3 C4 . . 102.02(12) ?
    C5 C3 C2 . . 113.18(12) ?
    C4 C3 C2 . . 104.81(11) ?
    C5 C3 H3 . . 112.1 ?
    C4 C3 H3 . . 112.1 ?
    C2 C3 H3 . . 112.1 ?
    N3 C4 C1 . . 109.32(13) ?
    N3 C4 C3 . . 103.10(11) ?
    C1 C4 C3 . . 105.26(11) ?
    N3 C4 H4 . . 112.8 ?
    C1 C4 H4 . . 112.8 ?
    C3 C4 H4 . . 112.8 ?
    N2 C5 C6 . . 121.41(13) ?
    N2 C5 C3 . . 112.37(12) ?
    C6 C5 C3 . . 126.07(13) ?
    C13 C6 C7 . . 118.79(13) ?
    C13 C6 C5 . . 121.95(13) ?
    C7 C6 C5 . . 119.25(13) ?
    C8 C7 C6 . . 120.82(14) ?
    C8 C7 H7 . . 119.6 ?
    C6 C7 H7 . . 119.6 ?
    C7 C8 C9 . . 118.94(13) ?
    C7 C8 H8 . . 120.5 ?
    C9 C8 H8 . . 120.5 ?
    C12 C9 C8 . . 121.64(14) ?
    C12 C9 O3 . . 119.57(13) ?
    C8 C9 O3 . . 118.67(13) ?
    O4 C10 O3 . . 122.68(15) ?
    O4 C10 C11 . . 126.45(17) ?
    O3 C10 C11 . . 110.86(15) ?
    C10 C11 H11A . . 109.5 ?
    C10 C11 H11B . . 109.5 ?
    H11A C11 H11B . . 109.5 ?
    C10 C11 H11C . . 109.5 ?
    H11A C11 H11C . . 109.5 ?
    H11B C11 H11C . . 109.5 ?
    C9 C12 C13 . . 119.42(14) ?
    C9 C12 H12 . . 120.3 ?
    C13 C12 H12 . . 120.3 ?
    C12 C13 C6 . . 120.38(13) ?
    C12 C13 H13 . . 119.8 ?
    C6 C13 H13 . . 119.8 ?
    C19 C14 N3 . . 119.74(13) ?
    C19 C14 C15 . . 119.67(14) ?
    N3 C14 C15 . . 120.60(14) ?
    C16 C15 C14 . . 119.16(15) ?
    C16 C15 H15 . . 120.4 ?
    C14 C15 H15 . . 120.4 ?
    C17 C16 C15 . . 121.39(16) ?
    C17 C16 H16 . . 119.3 ?
    C15 C16 H16 . . 119.3 ?
    C16 C17 C18 . . 119.08(16) ?
    C16 C17 H17 . . 120.5 ?
    C18 C17 H17 . . 120.5 ?
    C17 C18 C19 . . 120.61(17) ?
    C17 C18 H18 . . 119.7 ?
    C19 C18 H18 . . 119.7 ?
    C18 C19 C14 . . 120.01(15) ?
    C18 C19 H19 . . 120.0 ?
    C14 C19 H19 . . 120.0 ?
    N1 C20 C27 . . 110.98(12) ?
    N1 C20 C21 . . 109.78(12) ?
    C27 C20 C21 . . 115.64(12) ?
    N1 C20 H20 . . 106.6 ?
    C27 C20 H20 . . 106.6 ?
    C21 C20 H20 . . 106.6 ?
    C26 C21 C22 . . 118.81(14) ?
    C26 C21 C20 . . 122.82(13) ?
    C22 C21 C20 . . 118.37(13) ?
    C23 C22 C21 . . 120.72(15) ?
    C23 C22 H22 . . 119.6 ?
    C21 C22 H22 . . 119.6 ?
    C24 C23 C22 . . 120.12(15) ?
    C24 C23 H23 . . 119.9 ?
    C22 C23 H23 . . 119.9 ?
    C23 C24 C25 . . 119.70(15) ?
    C23 C24 H24 . . 120.2 ?
    C25 C24 H24 . . 120.2 ?
    C24 C25 C26 . . 119.92(15) ?
    C24 C25 H25 . . 120.0 ?
    C26 C25 H25 . . 120.0 ?
    C21 C26 C25 . . 120.73(14) ?
    C21 C26 H26 . . 119.6 ?
    C25 C26 H26 . . 119.6 ?
    C20 C27 H27A . . 109.5 ?
    C20 C27 H27B . . 109.5 ?
    H27A C27 H27B . . 109.5 ?
    C20 C27 H27C . . 109.5 ?
    H27A C27 H27C . . 109.5 ?
    H27B C27 H27C . . 109.5 ?
loop_
    _geom_torsion_atom_site_label_1
    _geom_torsion_atom_site_label_2
    _geom_torsion_atom_site_label_3
    _geom_torsion_atom_site_label_4
    _geom_torsion_site_symmetry_1
    _geom_torsion_site_symmetry_2
    _geom_torsion_site_symmetry_3
    _geom_torsion_site_symmetry_4
    _geom_torsion
    _geom_torsion_publ_flag
    C5 N2 N3 C14 . . . . -165.83(13) ?
    C5 N2 N3 C4 . . . . -3.11(16) ?
    C2 N1 C1 O1 . . . . -179.89(16) ?
    C20 N1 C1 O1 . . . . 1.9(2) ?
    C2 N1 C1 C4 . . . . -2.61(17) ?
    C20 N1 C1 C4 . . . . 179.13(13) ?
    C1 N1 C2 O2 . . . . -178.43(14) ?
    C20 N1 C2 O2 . . . . -0.2(2) ?
    C1 N1 C2 C3 . . . . 1.78(16) ?
    C20 N1 C2 C3 . . . . 179.98(13) ?
    O2 C2 C3 C5 . . . . -69.64(19) ?
    N1 C2 C3 C5 . . . . 110.15(14) ?
    O2 C2 C3 C4 . . . . -179.98(14) ?
    N1 C2 C3 C4 . . . . -0.19(15) ?
    N2 N3 C4 C1 . . . . 116.74(13) ?
    C14 N3 C4 C1 . . . . -81.94(17) ?
    N2 N3 C4 C3 . . . . 5.15(15) ?
    C14 N3 C4 C3 . . . . 166.47(13) ?
    O1 C1 C4 N3 . . . . 69.3(2) ?
    N1 C1 C4 N3 . . . . -107.87(14) ?
    O1 C1 C4 C3 . . . . 179.49(16) ?
    N1 C1 C4 C3 . . . . 2.28(16) ?
    C5 C3 C4 N3 . . . . -4.89(14) ?
    C2 C3 C4 N3 . . . . 113.31(12) ?
    C5 C3 C4 C1 . . . . -119.45(12) ?
    C2 C3 C4 C1 . . . . -1.24(15) ?
    N3 N2 C5 C6 . . . . 175.25(12) ?
    N3 N2 C5 C3 . . . . -0.51(16) ?
    C4 C3 C5 N2 . . . . 3.60(15) ?
    C2 C3 C5 N2 . . . . -108.46(14) ?
    C4 C3 C5 C6 . . . . -171.92(13) ?
    C2 C3 C5 C6 . . . . 76.02(18) ?
    N2 C5 C6 C13 . . . . 173.31(14) ?
    C3 C5 C6 C13 . . . . -11.5(2) ?
    N2 C5 C6 C7 . . . . -7.7(2) ?
    C3 C5 C6 C7 . . . . 167.48(13) ?
    C13 C6 C7 C8 . . . . 0.6(2) ?
    C5 C6 C7 C8 . . . . -178.46(13) ?
    C6 C7 C8 C9 . . . . -0.1(2) ?
    C7 C8 C9 C12 . . . . -0.5(2) ?
    C7 C8 C9 O3 . . . . 175.50(13) ?
    C10 O3 C9 C12 . . . . -103.74(17) ?
    C10 O3 C9 C8 . . . . 80.13(17) ?
    C9 O3 C10 O4 . . . . 2.7(2) ?
    C9 O3 C10 C11 . . . . -175.85(14) ?
    C8 C9 C12 C13 . . . . 0.7(2) ?
    O3 C9 C12 C13 . . . . -175.35(13) ?
    C9 C12 C13 C6 . . . . -0.1(2) ?
    C7 C6 C13 C12 . . . . -0.5(2) ?
    C5 C6 C13 C12 . . . . 178.55(14) ?
    N2 N3 C14 C19 . . . . -20.74(19) ?
    C4 N3 C14 C19 . . . . 179.21(13) ?
    N2 N3 C14 C15 . . . . 159.64(14) ?
    C4 N3 C14 C15 . . . . -0.4(2) ?
    C19 C14 C15 C16 . . . . 3.3(2) ?
    N3 C14 C15 C16 . . . . -177.05(14) ?
    C14 C15 C16 C17 . . . . -1.6(2) ?
    C15 C16 C17 C18 . . . . -0.4(2) ?
    C16 C17 C18 C19 . . . . 0.7(2) ?
    C17 C18 C19 C14 . . . . 1.0(2) ?
    N3 C14 C19 C18 . . . . 177.33(14) ?
    C15 C14 C19 C18 . . . . -3.1(2) ?
    C2 N1 C20 C27 . . . . 49.95(19) ?
    C1 N1 C20 C27 . . . . -131.99(14) ?
    C2 N1 C20 C21 . . . . -79.14(17) ?
    C1 N1 C20 C21 . . . . 98.93(15) ?
    N1 C20 C21 C26 . . . . 92.06(16) ?
    C27 C20 C21 C26 . . . . -34.43(19) ?
    N1 C20 C21 C22 . . . . -88.28(16) ?
    C27 C20 C21 C22 . . . . 145.23(14) ?
    C26 C21 C22 C23 . . . . 0.3(2) ?
    C20 C21 C22 C23 . . . . -179.33(14) ?
    C21 C22 C23 C24 . . . . 0.2(2) ?
    C22 C23 C24 C25 . . . . -0.6(2) ?
    C23 C24 C25 C26 . . . . 0.5(2) ?
    C22 C21 C26 C25 . . . . -0.4(2) ?
    C20 C21 C26 C25 . . . . 179.21(13) ?
    C24 C25 C26 C21 . . . . 0.0(2) ?
