# Supplementary material for: A cycloaddition product of a chiral maleimide: 4-{(3aS*,6aS*)-4,6-dioxo-1-phenyl-5-[(1R)-1-phenyl­ethyl]-1,3a,4,5,6,6a-hexa­hydro­pyrrolo[3,4-c]pyrazol-3-yl}phenyl acetate
Source: Acta Crystallogr Sect E Struct Rep Online. 2009 Nov 14;65(Pt 12):o3069. doi: 10.1107/S1600536809046790 (PMC2971887; doi:10.1107/S1600536809046790)
Supplement: Supplementary file 2 [file e-65-o3069-Isup2.hkl]

# 
# h,k,l, Fc-squared, Fo-squared, sigma(Fo-squared) and status flag 
# 
data_I
_shelx_title ' ChrisFronz7 in P2(1)' 
_shelx_refln_list_code          4 
_shelx_F_calc_maximum      127.71 
_exptl_crystal_F_000       476.00 
_reflns_d_resolution_high  0.8269 
 
loop_ 
 _symmetry_equiv_pos_as_xyz 
 'x, y, z' 
 '-x, y+1/2, -z' 
 
_cell_length_a     9.1391 
_cell_length_b     8.7465 
_cell_length_c    14.4420 
_cell_angle_alpha  90.000 
_cell_angle_beta  103.786 
_cell_angle_gamma  90.000 
 
_shelx_F_squared_multiplier     1.000 
 
loop_ 
 _refln_index_h 
 _refln_index_k 
 _refln_index_l 
 _refln_F_squared_calc 
 _refln_F_squared_meas 
 _refln_F_squared_sigma 
 _refln_observed_status 
   2  -9   0      328.00      332.03     13.14 o 
   3  -9   0       71.82       68.14      3.30 o 
   4  -9   0      135.69      128.82      8.08 o 
   1  -8   0      125.33      130.98      7.92 o 
   2  -8   0       11.26       11.99      1.48 o 
   3  -8   0      126.77      134.08      6.10 o 
   4  -8   0      215.32      210.81      8.84 o 
   5  -8   0       30.46       26.87      1.87 o 
   6  -8   0        6.14        5.28      0.93 o 
   1  -7   0       62.33       66.33      4.82 o 
   2  -7   0      122.80      132.92      6.10 o 
   3  -7   0       79.15       75.25      4.01 o 
   4  -7   0        0.12        0.70      0.88 o 
   5  -7   0       42.40       38.97      2.53 o 
   6  -7   0        7.09        7.76      1.02 o 
   7  -7   0       39.08       37.59      2.17 o 
   8  -7   0       13.56       11.34      0.93 o 
   0  -6   0      824.35      790.65     33.98 o 
   1  -6   0      185.27      202.05      9.48 o 
   2  -6   0       11.57       14.37      1.65 o 
   3  -6   0       81.04       86.53      4.45 o 
   4  -6   0       12.07       11.12      2.87 o 
   5  -6   0       34.17       38.57      1.83 o 
   6  -6   0      242.51      229.43      7.51 o 
   7  -6   0       44.49       44.42      2.15 o 
   8  -6   0        4.66        5.75      0.78 o 
   1  -5   0      392.71      397.39     18.20 o 
   2  -5   0      132.97      124.60     10.33 o 
   3  -5   0       10.33        8.45      1.03 o 
   4  -5   0      162.22      160.86      7.31 o 
   5  -5   0       58.67       49.26      2.16 o 
   6  -5   0      240.50      236.51      7.01 o 
   7  -5   0        5.18        6.37      1.09 o 
   8  -5   0       70.92       68.35      3.26 o 
   9  -5   0       94.83       85.46      3.57 o 
   0  -4   0       39.26       52.97      2.95 o 
   1  -4   0       61.10       57.52      2.17 o 
   2  -4   0     1868.70     1864.52     79.52 o 
   3  -4   0      250.97      232.00     10.42 o 
   4  -4   0      159.29      166.73      5.31 o 
   5  -4   0       18.08       20.72      2.41 o 
   6  -4   0      600.51      567.16     14.04 o 
   7  -4   0      229.23      230.98      9.48 o 
   8  -4   0       41.45       41.47      2.33 o 
   9  -4   0       34.09       31.53      1.86 o 
   1  -3   0      192.84      191.98      6.21 o 
   2  -3   0      491.76      510.54     21.34 o 
   3  -3   0      102.22      101.47      4.97 o 
   4  -3   0     1434.88     1422.03     73.59 o 
   5  -3   0     1201.92     1195.95     29.26 o 
   6  -3   0       61.04       64.90      2.37 o 
   7  -3   0      316.77      305.08     12.75 o 
   8  -3   0       44.47       41.94      2.33 o 
   9  -3   0      112.58      113.01      3.40 o 
   0  -2   0     8073.55     7489.96    322.84 o 
   1  -2   0       24.45       15.29      0.71 o 
   2  -2   0     1638.71     1546.00     47.36 o 
   3  -2   0     1601.36     1658.56     49.20 o 
   4  -2   0      791.63      897.20     26.47 o 
   5  -2   0      700.62      716.84     23.69 o 
   6  -2   0      276.90      272.04      7.01 o 
   7  -2   0       17.83       16.19      1.04 o 
   8  -2   0       21.72       23.93      2.25 o 
   9  -2   0       27.06       26.82      1.19 o 
  10  -2   0       16.71       20.59      2.56 o 
   1  -1   0      806.76      770.35     37.97 o 
   2  -1   0     2354.10     2359.72     87.19 o 
   3  -1   0     5821.38     5616.96    236.64 o 
   4  -1   0      344.99      350.18     10.67 o 
   5  -1   0      350.10      345.38      8.55 o 
   6  -1   0      284.89      296.94     12.13 o 
   7  -1   0       34.31       40.31      1.34 o 
   8  -1   0      240.54      232.42      6.64 o 
   9  -1   0       73.60       83.31      4.58 o 
  10  -1   0       46.44       46.23      1.70 o 
   1   0   0      186.92      206.01      8.89 o 
   2   0   0     1334.41     1279.53     31.27 o 
   3   0   0     1149.59     1063.41     46.15 o 
   4   0   0      249.30      262.56      6.37 o 
   5   0   0      481.91      504.91     13.95 o 
   6   0   0      179.09      177.28      5.30 o 
   7   0   0      132.73      129.78      4.24 o 
   8   0   0       15.53       13.71      0.75 o 
   9   0   0       97.38      103.94      3.34 o 
  10   0   0        0.99        1.47      0.37 o 
   1   1   0      801.40      785.84     17.74 o 
   2   1   0     2357.78     2495.91     49.58 o 
   3   1   0     5830.83     5782.68    116.65 o 
   4   1   0      342.88      345.25      7.32 o 
   5   1   0      351.05      336.15     13.53 o 
   6   1   0      287.85      301.06      8.51 o 
   7   1   0       33.45       36.63      1.30 o 
   8   1   0      239.93      237.99      6.80 o 
   9   1   0       72.81       80.51      3.42 o 
  10   1   0       46.34       46.60      2.49 o 
   0   2   0     8076.40     7944.82    328.42 o 
   1   2   0       25.07       16.30      0.73 o 
   2   2   0     1635.49     1617.26     48.38 o 
   3   2   0     1598.08     1641.31     37.58 o 
   4   2   0      790.42      862.72     20.19 o 
   5   2   0      697.31      694.29     16.37 o 
   6   2   0      277.27      267.99      8.81 o 
   7   2   0       17.77       16.28      0.93 o 
   8   2   0       22.35       25.21      1.12 o 
   9   2   0       26.62       27.49      1.86 o 
  10   2   0       17.03       24.07      1.40 o 
   1   3   0      190.50      204.53      4.68 o 
   2   3   0      489.08      498.70     16.52 o 
   3   3   0       99.97      100.05      2.51 o 
   4   3   0     1426.59     1368.41     31.73 o 
   5   3   0     1198.88     1131.71     31.91 o 
   6   3   0       62.05       62.41      1.57 o 
   7   3   0      319.63      317.36     12.60 o 
   8   3   0       44.47       42.87      2.33 o 
   9   3   0      112.74      109.69      4.82 o 
  10   3   0        3.36        2.48      0.62 o 
   0   4   0       38.87       55.30      2.49 o 
   1   4   0       61.88       58.87      1.58 o 
   2   4   0     1874.94     1888.47     83.14 o 
   3   4   0      252.80      231.34      8.47 o 
   4   4   0      159.41      153.28      5.98 o 
   5   4   0       18.00       19.29      1.94 o 
   6   4   0      601.50      565.92     15.46 o 
   7   4   0      228.82      220.22      6.61 o 
   8   4   0       40.65       41.00      1.64 o 
   9   4   0       34.34       30.79      1.30 o 
   1   5   0      391.95      430.06     18.05 o 
   2   5   0      131.56      132.81      4.29 o 
   3   5   0       10.19        5.85      0.62 o 
   4   5   0      162.14      164.96      4.75 o 
   5   5   0       58.40       55.23      1.86 o 
   6   5   0      240.47      230.48      6.59 o 
   7   5   0        5.07        6.76      0.55 o 
   8   5   0       70.31       61.67      1.78 o 
   9   5   0       95.42       83.90      3.73 o 
   0   6   0      824.59      788.93     59.54 o 
   1   6   0      186.65      197.38      6.99 o 
   2   6   0       11.41       11.12      0.68 o 
   3   6   0       81.00       85.82      1.76 o 
   4   6   0       11.74       10.10      0.66 o 
   5   6   0       33.43       36.42      1.57 o 
   6   6   0      243.23      227.14      6.88 o 
   7   6   0       44.97       44.96      1.79 o 
   8   6   0        4.16        4.85      0.60 o 
   1   7   0       62.63       65.69      1.33 o 
   2   7   0      121.80      132.72      2.34 o 
   3   7   0       80.08       76.55      2.18 o 
   4   7   0        0.13        0.38      0.42 o 
   5   7   0       42.10       35.89      1.57 o 
   6   7   0        7.31        6.88      0.78 o 
   7   7   0       39.94       38.27      3.49 o 
   0   8   0       71.05       67.40      1.93 o 
   1   8   0      125.13      128.90      2.26 o 
   2   8   0       11.49       12.45      0.56 o 
   3   8   0      128.20      137.37      3.03 o 
   4   8   0      217.01      210.30      9.64 o 
   5   8   0       29.99       23.61      1.86 o 
   6   8   0        6.07        5.75      0.93 o 
   1   9   0      190.54      202.33      3.77 o 
   2   9   0      327.41      330.79      5.86 o 
   3   9   0       71.36       63.78      1.89 o 
   4   9   0      135.09      135.50      6.22 o 
   5   9   0        5.66        7.61      0.93 o 
   0  10   0       69.93       74.58      4.12 o 
   1  10   0      122.06      125.65      3.42 o 
   2  10   0        3.49        5.08      0.55 o 
   3  10   0       13.67       12.74      1.24 o 
  -4  -9   1       98.85      101.77      6.68 o 
  -3  -9   1       82.90       94.30      4.28 o 
  -2  -9   1       76.86       87.00      5.59 o 
   1  -9   1        5.77        4.66      1.40 o 
   2  -9   1      153.09      159.72      6.59 o 
   3  -9   1       12.10       12.88      1.26 o 
   4  -9   1        5.21        4.81      1.09 o 
  -7  -8   1        6.73        9.47      0.93 o 
  -6  -8   1       34.81       39.19      1.78 o 
  -5  -8   1       13.97       16.63      1.54 o 
  -4  -8   1      122.89      125.88      5.66 o 
  -3  -8   1        8.66       12.25      1.54 o 
  -2  -8   1      241.87      266.31     10.60 o 
   1  -8   1       78.25       78.45      5.28 o 
   2  -8   1       15.64       18.73      1.65 o 
   3  -8   1       88.16       87.95      4.12 o 
   4  -8   1        8.48        8.28      1.21 o 
   5  -8   1       24.58       27.03      1.30 o 
   6  -8   1       36.12       36.35      2.02 o 
  -8  -7   1       98.85       98.51      4.20 o 
  -7  -7   1      140.53      134.31      4.83 o 
  -6  -7   1       34.72       36.89      1.66 o 
  -5  -7   1       53.17       53.65      3.08 o 
  -4  -7   1       85.88       83.88      4.34 o 
  -3  -7   1      200.40      189.85      8.57 o 
  -2  -7   1      119.71      122.93      5.77 o 
   1  -7   1      373.90      403.76     21.31 o 
   2  -7   1      169.35      174.98      7.77 o 
   3  -7   1      174.92      156.61      6.92 o 
   4  -7   1       34.11       34.57      2.25 o 
   5  -7   1       23.95       24.38      1.34 o 
   6  -7   1       51.08       58.41      2.93 o 
   7  -7   1       54.70       41.94      2.33 o 
  -8  -6   1      159.93      152.92      6.37 o 
  -7  -6   1       16.35       17.68      1.40 o 
  -6  -6   1      177.22      195.25      5.92 o 
  -5  -6   1      127.79      122.72      5.82 o 
  -4  -6   1       24.11       18.73      2.64 o 
  -3  -6   1       95.09       95.66      5.11 o 
  -2  -6   1      191.91      170.81     11.19 o 
  -1  -6   1       15.42       18.17      2.02 o 
   0  -6   1       16.01       16.62      1.86 o 
   1  -6   1       93.84       91.66      5.90 o 
   2  -6   1      196.00      197.26      8.46 o 
   3  -6   1       28.42       28.99      2.14 o 
   4  -6   1       82.35       85.46      4.28 o 
   5  -6   1       11.65       12.06      1.00 o 
   6  -6   1      762.40      716.30     19.55 o 
   7  -6   1      164.38      169.55      6.99 o 
   8  -6   1      154.84      166.45      6.53 o 
  -9  -5   1        2.86        2.95      0.62 o 
  -8  -5   1        8.52        8.70      1.24 o 
  -7  -5   1       27.81       25.92      1.37 o 
  -6  -5   1      653.32      628.90     17.58 o 
  -5  -5   1      292.80      253.85      9.43 o 
  -4  -5   1       52.83       52.14      3.46 o 
  -3  -5   1        7.37        4.92      0.92 o 
  -2  -5   1       94.37       80.93     10.10 o 
  -1  -5   1      205.44      181.47      6.15 o 
   0  -5   1      570.72      530.05     17.83 o 
   1  -5   1      377.18      337.68     16.49 o 
   2  -5   1      150.14      161.45      6.20 o 
   3  -5   1      248.80      248.94      7.85 o 
   4  -5   1      133.79      142.60      6.15 o 
   5  -5   1       75.28       79.20      2.85 o 
   6  -5   1      158.74      144.98      4.45 o 
   7  -5   1      195.05      185.26      7.77 o 
   8  -5   1       22.33       20.50      1.55 o 
   9  -5   1       83.37       87.16      3.57 o 
  -9  -4   1        8.56        8.08      0.93 o 
  -8  -4   1       56.08       46.29      2.64 o 
  -7  -4   1       76.48       71.41      5.83 o 
  -6  -4   1       12.87       14.21      0.98 o 
  -5  -4   1      106.29      112.61      5.44 o 
  -4  -4   1      831.06      836.45     29.59 o 
  -3  -4   1      340.77      330.17     31.35 o 
  -2  -4   1      767.58      764.12     32.44 o 
  -1  -4   1      424.11      424.94     13.37 o 
   0  -4   1      679.57      637.83     19.95 o 
   1  -4   1       55.87       41.44      1.70 o 
   2  -4   1     1370.15     1507.25     63.04 o 
   3  -4   1      220.75      247.19      8.63 o 
   4  -4   1      278.96      292.53      8.76 o 
   5  -4   1        1.68        0.54      0.77 o 
   6  -4   1       80.59       82.15      2.91 o 
   7  -4   1       35.17       28.73      2.02 o 
   8  -4   1        8.76        6.06      0.93 o 
   9  -4   1        3.87        6.83      0.78 o 
 -10  -3   1       12.44       11.49      1.09 o 
  -9  -3   1       89.90       90.66      2.91 o 
  -8  -3   1        8.39        7.92      1.09 o 
  -7  -3   1      125.45      129.45      4.73 o 
  -6  -3   1       78.84       72.97      2.94 o 
  -5  -3   1      242.72      249.18      6.65 o 
  -4  -3   1     2482.56     2527.70    156.36 o 
  -3  -3   1      234.67      240.73     10.73 o 
  -2  -3   1      252.82      241.51      7.37 o 
  -1  -3   1     3600.34     3439.94    104.02 o 
   0  -3   1      819.57      749.12     22.81 o 
   1  -3   1      453.33      431.36     13.33 o 
   2  -3   1     2068.33     2212.29     92.18 o 
   3  -3   1     1955.15     2120.31     83.66 o 
   4  -3   1      280.35      284.25      9.83 o 
   5  -3   1      253.43      248.34      8.07 o 
   6  -3   1      106.98       99.16      3.69 o 
   7  -3   1      233.10      233.01      9.48 o 
   8  -3   1       80.16       76.87      2.58 o 
   9  -3   1       72.44       69.32      2.30 o 
 -10  -2   1      175.80      171.92      5.05 o 
  -9  -2   1      158.82      163.05      6.06 o 
  -8  -2   1       86.33       85.18      7.15 o 
  -7  -2   1       69.42       73.94      3.57 o 
  -6  -2   1      118.15      115.58      3.23 o 
  -5  -2   1      224.50      233.13      6.99 o 
  -4  -2   1      167.44      197.12      6.10 o 
  -3  -2   1     2336.65     2390.79     71.52 o 
  -2  -2   1     9156.31     8969.77    224.61 o 
  -1  -2   1    16309.75    17189.11    733.04 o 
   0  -2   1     3650.40     3515.42    147.87 o 
   1  -2   1     3389.72     3350.78     83.58 o 
   2  -2   1     4413.87     4206.89    129.01 o 
   3  -2   1      231.80      244.40      7.53 o 
   4  -2   1      150.30      182.48      5.88 o 
   5  -2   1      113.99      106.77      4.07 o 
   6  -2   1      272.83      253.55      7.43 o 
   7  -2   1       11.92        9.96      0.82 o 
   8  -2   1       20.86       21.31      1.15 o 
   9  -2   1        3.40        5.10      0.78 o 
  10  -2   1        6.54        8.70      0.78 o 
 -10  -1   1       94.68       89.91      3.57 o 
  -9  -1   1        9.11        7.63      0.55 o 
  -8  -1   1       47.40       43.88      1.46 o 
  -7  -1   1       60.59       60.54      1.86 o 
  -6  -1   1      333.94      355.81      9.06 o 
  -5  -1   1      803.89      801.25     19.27 o 
  -4  -1   1      768.54      725.35     22.17 o 
  -3  -1   1     2147.52     2077.79     65.33 o 
  -2  -1   1     4259.57     4248.16    137.24 o 
  -1  -1   1      956.91      920.66     48.14 o 
   0  -1   1     3617.22     3335.47    144.34 o 
   1  -1   1     3123.83     3040.10     81.46 o 
   2  -1   1     1955.32     1983.66     94.79 o 
   3  -1   1      259.80      254.33      7.92 o 
   4  -1   1      196.99      189.99      8.40 o 
   5  -1   1        3.28        4.00      0.54 o 
   6  -1   1      234.81      239.52      6.94 o 
   7  -1   1       93.17       92.79      4.66 o 
   8  -1   1      160.38      167.18      4.77 o 
   9  -1   1      179.41      175.46     11.50 o 
  10  -1   1       18.87       20.95      1.09 o 
 -10   0   1      129.55      142.40      6.84 o 
  -9   0   1        4.98        6.37      0.71 o 
  -8   0   1       11.11       12.00      0.71 o 
  -7   0   1       60.09       60.17      2.06 o 
  -6   0   1     2008.78     2046.26     55.73 o 
  -5   0   1      861.29      923.63     21.87 o 
  -4   0   1      923.25      881.32     18.72 o 
  -3   0   1       68.57       74.49      1.95 o 
  -2   0   1     2391.89     2194.66     62.80 o 
  -1   0   1     1768.59     1709.34     38.86 o 
   0   0   1     1950.75     1885.84     41.16 o 
   1   0   1      261.74      244.45     10.45 o 
   2   0   1     1027.39      939.66     26.79 o 
   3   0   1        0.77        0.40      0.23 o 
   4   0   1      647.86      710.14     16.86 o 
   5   0   1       56.66       69.95      2.31 o 
   6   0   1       33.30       46.26      1.79 o 
   7   0   1        7.66        8.09      0.56 o 
   8   0   1      189.76      189.38      5.65 o 
   9   0   1        2.93        2.41      1.24 o 
  10   0   1       17.52       18.93      0.86 o 
 -10   1   1       95.82       91.53      2.72 o 
  -9   1   1        8.91        7.26      0.71 o 
  -8   1   1       48.92       44.30      1.75 o 
  -7   1   1       58.38       62.10      1.53 o 
  -6   1   1      335.07      357.00     10.12 o 
  -5   1   1      806.51      777.32     18.72 o 
  -4   1   1      771.92      737.43     15.21 o 
  -3   1   1     2140.33     2148.02     43.35 o 
  -2   1   1     4252.74     4483.87     89.81 o 
  -1   1   1      953.83      896.07     20.68 o 
   0   1   1     3616.93     3503.00     78.76 o 
   1   1   1     3137.95     3071.70     84.14 o 
   2   1   1     1947.84     2088.96     41.91 o 
   3   1   1      260.53      261.40      6.96 o 
   4   1   1      196.28      183.78      5.43 o 
   5   1   1        3.21        4.84      0.70 o 
   6   1   1      236.97      233.08      5.48 o 
   7   1   1       93.08       95.45      3.07 o 
   8   1   1      161.14      161.84      7.38 o 
   9   1   1      178.68      171.86      4.02 o 
  10   1   1       18.91       20.50      1.40 o 
 -10   2   1      177.09      179.21      7.15 o 
  -9   2   1      158.41      159.90      4.60 o 
  -8   2   1       86.56       84.76      3.18 o 
  -7   2   1       69.84       68.92      2.36 o 
  -6   2   1      117.12      113.15      3.29 o 
  -5   2   1      227.59      230.45      5.67 o 
  -4   2   1      165.75      183.79      4.57 o 
  -3   2   1     2326.68     2391.98     66.16 o 
  -2   2   1     9187.25     9563.46    210.99 o 
  -1   2   1    16287.59    17655.33    399.56 o 
   0   2   1     3651.98     3553.73    106.50 o 
   1   2   1     3392.86     3568.57     92.89 o 
   2   2   1     4427.93     4435.05    159.11 o 
   3   2   1      230.69      241.02      8.59 o 
   4   2   1      150.33      181.16      7.97 o 
   5   2   1      114.92      106.97      2.85 o 
   6   2   1      271.89      250.65      7.35 o 
   7   2   1       12.38       10.36      0.75 o 
   8   2   1       21.13       21.79      0.89 o 
   9   2   1        3.50        4.19      0.93 o 
  10   2   1        6.46        8.08      0.78 o 
 -10   3   1       12.80       12.58      0.93 o 
  -9   3   1       89.11       87.78      4.04 o 
  -8   3   1        8.10        9.01      1.09 o 
  -7   3   1      126.69      131.17      3.89 o 
  -6   3   1       78.93       69.02      1.41 o 
  -5   3   1      245.54      243.62      5.97 o 
  -4   3   1     2486.97     2411.18     55.81 o 
  -3   3   1      233.55      244.10      5.74 o 
  -2   3   1      251.30      236.10      5.60 o 
  -1   3   1     3597.43     3574.85     80.14 o 
   0   3   1      814.73      778.67     23.04 o 
   1   3   1      456.83      446.36     10.18 o 
   2   3   1     2069.57     2169.24     99.10 o 
   3   3   1     1965.71     1949.91     61.96 o 
   4   3   1      283.69      276.43      6.68 o 
   5   3   1      255.33      241.64      7.91 o 
   6   3   1      107.62       96.95      2.56 o 
   7   3   1      233.84      225.54      6.41 o 
   8   3   1       79.43       71.01      2.80 o 
   9   3   1       72.49       76.90      3.42 o 
  -9   4   1        8.54        7.79      0.63 o 
  -8   4   1       55.62       45.79      1.81 o 
  -7   4   1       76.93       67.88      3.11 o 
  -6   4   1       12.89       15.70      1.72 o 
  -5   4   1      106.74      106.09      2.78 o 
  -4   4   1      830.91      800.84     18.78 o 
  -3   4   1      342.29      326.84     11.18 o 
  -2   4   1      772.02      753.97     17.46 o 
  -1   4   1      425.02      452.41     15.10 o 
   0   4   1      680.83      685.10     20.01 o 
   1   4   1       55.72       41.32      2.17 o 
   2   4   1     1370.97     1478.17     51.17 o 
   3   4   1      219.17      235.37     10.88 o 
   4   4   1      277.49      279.57     13.06 o 
   5   4   1        1.82        0.47      0.52 o 
   6   4   1       81.14       89.85      2.30 o 
   7   4   1       36.14       31.14      1.13 o 
   8   4   1        8.68        5.48      0.63 o 
   9   4   1        3.60        4.95      0.60 o 
  -9   5   1        2.82        3.26      0.78 o 
  -8   5   1        8.51        9.59      0.61 o 
  -7   5   1       28.47       27.13      1.19 o 
  -6   5   1      653.89      625.55     16.73 o 
  -5   5   1      294.44      267.68      5.52 o 
  -4   5   1       52.82       53.65      1.71 o 
  -3   5   1        7.18        5.72      0.60 o 
  -2   5   1       95.05       95.71      4.19 o 
  -1   5   1      205.43      196.02      5.88 o 
   0   5   1      574.05      566.72     23.36 o 
   1   5   1      375.69      386.46     15.40 o 
   2   5   1      150.46      175.30      7.77 o 
   3   5   1      250.68      260.25      7.64 o 
   4   5   1      132.68      132.23      3.65 o 
   5   5   1       74.79       80.63      1.87 o 
   6   5   1      159.23      136.58      3.18 o 
   7   5   1      195.31      180.50      3.74 o 
   8   5   1       21.91       18.79      0.97 o 
  -8   6   1      160.16      148.49      5.05 o 
  -7   6   1       16.01       16.33      1.04 o 
  -6   6   1      176.55      184.59      5.84 o 
  -5   6   1      126.87      116.63      3.17 o 
  -4   6   1       24.43       18.68      0.74 o 
  -3   6   1       93.78      101.89      2.04 o 
  -2   6   1      192.31      187.50      7.23 o 
  -1   6   1       15.38       18.44      2.19 o 
   0   6   1       15.35       21.26      2.48 o 
   1   6   1       93.13       92.44      3.51 o 
   2   6   1      194.65      201.44      5.58 o 
   3   6   1       27.98       26.86      0.80 o 
   4   6   1       82.29       85.28      2.34 o 
   5   6   1       11.37       11.55      0.76 o 
   6   6   1      757.28      693.20     15.61 o 
   7   6   1      164.69      160.22      4.98 o 
   8   6   1      155.50      145.16      6.22 o 
  -7   7   1      139.64      140.43      5.67 o 
  -6   7   1       34.50       34.92      1.79 o 
  -5   7   1       52.70       48.52      1.93 o 
  -4   7   1       84.64       77.81      2.83 o 
  -3   7   1      198.41      196.62      4.03 o 
  -2   7   1      119.25      120.47      2.14 o 
  -1   7   1      195.34      186.37      3.04 o 
   0   7   1       46.17       43.71      1.00 o 
   1   7   1      375.22      387.73      5.95 o 
   2   7   1      170.19      172.24      3.01 o 
   3   7   1      175.70      158.70      4.26 o 
   4   7   1       33.73       31.63      1.14 o 
   5   7   1       24.42       25.46      1.00 o 
   6   7   1       50.81       58.83      2.12 o 
   7   7   1       54.03       45.78      1.94 o 
  -7   8   1        6.63        8.08      0.93 o 
  -6   8   1       35.03       37.12      2.33 o 
  -5   8   1       13.75       16.15      1.55 o 
  -4   8   1      123.31      118.34      5.28 o 
  -3   8   1        8.91       12.44      0.82 o 
  -2   8   1      242.51      248.92      4.13 o 
  -1   8   1       39.70       44.48      1.05 o 
   0   8   1        4.66        5.16      0.41 o 
   1   8   1       78.71       79.49      1.57 o 
   2   8   1       16.31       18.63      0.76 o 
   3   8   1       87.20       82.66      2.33 o 
   4   8   1        8.57        9.33      1.01 o 
   5   8   1       24.46       26.66      1.23 o 
   6   8   1       36.02       34.17      2.17 o 
  -5   9   1       20.54       18.95      1.40 o 
  -4   9   1       98.84      104.62      3.57 o 
  -3   9   1       81.58       90.66      3.30 o 
  -2   9   1       77.17       83.45      2.42 o 
  -1   9   1      103.28      108.85      2.23 o 
   0   9   1       42.35       41.14      1.08 o 
   1   9   1        5.56        5.94      0.45 o 
   2   9   1      152.92      153.49      3.82 o 
   3   9   1       12.07       10.34      0.86 o 
   4   9   1        5.29        5.25      0.60 o 
   5   9   1        9.11        6.68      0.93 o 
  -3  10   1       20.41       25.78      1.71 o 
  -2  10   1       46.11       44.74      1.94 o 
  -1  10   1      167.32      191.01      4.62 o 
   0  10   1       46.57       47.21      1.44 o 
   1  10   1       28.71       27.05      1.46 o 
   2  10   1      102.98      104.72      3.14 o 
   3  10   1       25.61       23.76      1.55 o 
  -4  -9   2      252.76      261.04     15.08 o 
  -3  -9   2       71.60       76.85      3.73 o 
   0  -9   2       46.60       52.50      3.73 o 
   1  -9   2        5.23        6.40      0.99 o 
   2  -9   2        1.67        0.08      0.66 o 
   3  -9   2       78.45       73.02      5.28 o 
  -6  -8   2        6.17        7.54      0.89 o 
  -5  -8   2       32.59       38.68      2.42 o 
  -4  -8   2       34.86       38.66      2.58 o 
  -3  -8   2      272.49      286.63     11.59 o 
  -2  -8   2      128.02      129.90      8.70 o 
   0  -8   2       11.75       13.67      1.86 o 
   1  -8   2      122.60      129.77      5.60 o 
   2  -8   2      169.13      179.07      7.47 o 
   3  -8   2       69.88       67.79      3.41 o 
   4  -8   2      129.93      146.20      6.15 o 
   5  -8   2      141.84      135.78      6.76 o 
   6  -8   2       41.99       34.33      1.86 o 
  -7  -7   2       58.62       56.29      2.41 o 
  -6  -7   2      105.43      127.99      5.34 o 
  -5  -7   2       29.91       30.13      2.47 o 
  -4  -7   2       57.59       61.35      3.68 o 
  -3  -7   2       79.85       81.40      4.67 o 
  -2  -7   2        5.31        5.28      2.02 o 
   0  -7   2       15.66       17.08      2.02 o 
   1  -7   2       93.45      104.72      4.56 o 
   2  -7   2      116.88      117.03      5.27 o 
   3  -7   2      143.88      144.09      6.15 o 
   4  -7   2      100.62       94.29      4.34 o 
   5  -7   2       90.80       92.10      3.05 o 
   6  -7   2       12.76       10.99      1.00 o 
   7  -7   2       52.22       51.88      2.64 o 
  -8  -6   2       23.40       22.05      1.71 o 
  -7  -6   2       18.04       15.28      1.12 o 
  -6  -6   2       37.64       37.30      1.84 o 
  -5  -6   2      102.66      101.10      5.38 o 
  -4  -6   2      260.10      270.16     11.59 o 
  -3  -6   2      122.95      111.37      6.21 o 
  -2  -6   2      173.04      134.28     10.26 o 
  -1  -6   2      113.63      105.34      5.75 o 
   0  -6   2       16.22       16.07      1.26 o 
   1  -6   2      288.19      306.43     12.09 o 
   2  -6   2      766.61      812.41     31.11 o 
   3  -6   2      225.88      220.72      8.90 o 
   4  -6   2      140.77      145.24      6.37 o 
   5  -6   2      117.67      118.01      3.90 o 
   6  -6   2      325.47      296.75     10.57 o 
   7  -6   2       10.76        7.77      1.09 o 
   8  -6   2        2.83        2.64      0.62 o 
  -9  -5   2       20.41       26.09      1.55 o 
  -8  -5   2       51.82       50.33      2.80 o 
  -7  -5   2       73.31       67.17      2.29 o 
  -6  -5   2      400.25      406.81     10.37 o 
  -5  -5   2      152.66      154.43      7.25 o 
  -4  -5   2       65.93       72.18      4.28 o 
  -3  -5   2      336.37      285.48     17.51 o 
  -2  -5   2        7.15       14.90      3.73 o 
  -1  -5   2      593.06      591.64     18.50 o 
   0  -5   2      400.07      406.27     10.92 o 
   1  -5   2      434.73      427.64     14.99 o 
   2  -5   2      943.07      955.51     27.51 o 
   3  -5   2      153.34      162.18      6.92 o 
   4  -5   2       85.59       82.66      3.90 o 
   5  -5   2      154.65      147.93      4.58 o 
   6  -5   2       29.09       27.71      1.60 o 
   7  -5   2       10.81        7.30      1.09 o 
   8  -5   2       63.77       72.55      3.26 o 
 -10  -4   2       87.30       84.99      3.42 o 
  -9  -4   2        3.53        3.88      0.78 o 
  -8  -4   2        9.49        6.83      1.09 o 
  -7  -4   2       70.04       73.32      2.74 o 
  -6  -4   2       37.37       36.90      1.58 o 
  -5  -4   2       30.81       31.84      1.79 o 
  -4  -4   2     1025.68     1038.39     85.44 o 
  -3  -4   2      866.94      864.52     34.78 o 
  -2  -4   2      535.90      556.94     23.67 o 
  -1  -4   2      228.05      218.39      6.92 o 
   0  -4   2      118.06      101.46      3.46 o 
   1  -4   2      127.64      115.36      5.67 o 
   2  -4   2      744.77      777.82     32.19 o 
   3  -4   2       77.50       88.26      2.99 o 
   4  -4   2       15.34       16.41      1.13 o 
   5  -4   2      329.12      325.32      9.18 o 
   6  -4   2      130.57      114.36      5.28 o 
   7  -4   2        7.35        9.63      1.24 o 
   8  -4   2      115.77      120.10      5.13 o 
   9  -4   2       48.84       48.47      2.17 o 
 -10  -3   2       26.49       28.58      1.08 o 
  -9  -3   2       21.39       20.19      1.40 o 
  -8  -3   2       91.34       85.76      4.19 o 
  -7  -3   2        2.28        2.97      0.71 o 
  -6  -3   2      185.88      175.89      6.05 o 
  -5  -3   2       18.85       16.52      0.89 o 
  -4  -3   2      356.26      345.33     39.67 o 
  -3  -3   2     1477.89     1515.37     61.86 o 
  -2  -3   2      347.56      377.18     11.22 o 
  -1  -3   2     1752.63     1723.07     73.41 o 
   0  -3   2      191.31      194.08      8.40 o 
   1  -3   2      250.51      214.83     11.12 o 
   2  -3   2     1090.28     1155.36     34.26 o 
   3  -3   2      333.74      369.35     11.17 o 
   4  -3   2      162.71      137.95      5.15 o 
   5  -3   2       26.06       28.90      1.94 o 
   6  -3   2      239.44      233.48      9.79 o 
   7  -3   2       62.17       51.73      2.80 o 
   8  -3   2       31.97       32.04      1.48 o 
   9  -3   2       72.96       82.38      2.52 o 
 -10  -2   2       43.86       40.03      1.59 o 
  -9  -2   2       22.31       24.20      1.19 o 
  -8  -2   2       40.79       40.32      2.72 o 
  -7  -2   2       47.63       49.26      3.88 o 
  -6  -2   2      359.54      384.67      9.82 o 
  -5  -2   2        1.38        3.08      0.59 o 
  -4  -2   2     2197.60     2175.07     65.17 o 
  -3  -2   2     1934.35     1923.73     80.52 o 
  -2  -2   2      639.30      649.83     16.75 o 
  -1  -2   2     3182.90     3245.18    134.88 o 
   0  -2   2       88.30       89.61      2.75 o 
   1  -2   2      563.87      557.75     16.55 o 
   2  -2   2     1124.87     1168.36     35.25 o 
   3  -2   2      269.18      267.56      8.08 o 
   4  -2   2       31.27       47.61      1.87 o 
   5  -2   2        0.38        1.09      0.62 o 
   6  -2   2       32.61       32.37      1.52 o 
   7  -2   2       26.83       28.11      1.30 o 
   8  -2   2       42.31       46.89      1.79 o 
   9  -2   2      136.18      136.74      5.90 o 
 -10  -1   2        8.84        7.38      0.66 o 
  -9  -1   2       49.75       56.43      1.66 o 
  -8  -1   2       52.20       50.74      1.58 o 
  -7  -1   2       60.13       63.08      1.98 o 
  -6  -1   2      836.10      831.10     20.32 o 
  -5  -1   2      253.19      245.50      6.22 o 
  -4  -1   2      140.05      154.07      7.69 o 
  -3  -1   2      747.26      706.27     58.48 o 
  -2  -1   2     2514.01     2441.20     72.45 o 
  -1  -1   2      734.06      762.35     22.34 o 
   0  -1   2     1609.57     1582.56     46.75 o 
   1  -1   2     3262.59     3269.03     82.80 o 
   2  -1   2      889.98      890.71     26.66 o 
   3  -1   2      249.63      274.41      8.25 o 
   4  -1   2      111.16      110.79      5.13 o 
   5  -1   2      285.25      278.94      8.07 o 
   6  -1   2       18.30       18.91      0.91 o 
   7  -1   2      296.22      299.33      8.35 o 
   8  -1   2      196.59      206.79      5.76 o 
   9  -1   2        3.66        4.16      0.60 o 
  10  -1   2       20.00       22.10      0.76 o 
 -10   0   2       68.29       69.10      2.41 o 
  -9   0   2        0.95        2.10      0.55 o 
  -8   0   2      107.17      107.20      2.74 o 
  -7   0   2      127.44      123.61      3.29 o 
  -6   0   2       45.37       54.35      1.98 o 
  -5   0   2       76.32       79.12      2.25 o 
  -4   0   2        1.36        4.94      0.38 o 
  -3   0   2     1752.50     1630.09     44.04 o 
  -2   0   2     5938.69     5940.18    135.26 o 
  -1   0   2     2096.11     2003.69     49.83 o 
   0   0   2     5187.52     5119.91    129.47 o 
   1   0   2      189.85      154.53      4.68 o 
   2   0   2      475.04      458.41     17.40 o 
   3   0   2      227.10      236.87      7.72 o 
   4   0   2      384.03      344.53      8.34 o 
   5   0   2      340.31      300.29      8.52 o 
   6   0   2       78.25       73.66      2.61 o 
   7   0   2       92.23       89.87      2.34 o 
   8   0   2      195.37      201.87      5.97 o 
   9   0   2       82.99       85.39      3.96 o 
  10   0   2        3.65        3.76      0.49 o 
 -10   1   2        8.78        7.83      0.60 o 
  -9   1   2       48.24       56.41      2.56 o 
  -8   1   2       52.42       50.30      1.92 o 
  -7   1   2       59.61       66.04      1.47 o 
  -6   1   2      834.78      822.54     28.52 o 
  -5   1   2      254.43      245.88      5.93 o 
  -4   1   2      140.20      152.92      3.38 o 
  -3   1   2      746.44      766.65     15.37 o 
  -2   1   2     2518.94     2481.38     56.08 o 
  -1   1   2      733.65      736.08     26.09 o 
   0   1   2     1604.51     1548.69     35.73 o 
   1   1   2     3254.25     3348.04     71.71 o 
   2   1   2      889.46      889.23     18.25 o 
   3   1   2      250.57      262.43      5.64 o 
   4   1   2      111.36      108.23      3.90 o 
   5   1   2      282.20      290.48     12.60 o 
   6   1   2       18.33       19.41      0.97 o 
   7   1   2      296.53      306.64      8.56 o 
   8   1   2      197.82      207.94      7.07 o 
   9   1   2        3.63        4.46      0.43 o 
  10   1   2       19.66       23.92      1.55 o 
 -10   2   2       43.93       40.23      2.02 o 
  -9   2   2       22.44       22.68      1.08 o 
  -8   2   2       41.18       38.43      1.79 o 
  -7   2   2       48.00       52.28      1.68 o 
  -6   2   2      362.87      375.95     17.42 o 
  -5   2   2        1.34        2.46      0.36 o 
  -4   2   2     2198.75     2172.90     49.78 o 
  -3   2   2     1931.46     1875.36     43.10 o 
  -2   2   2      642.55      682.78     15.34 o 
  -1   2   2     3186.63     3222.01     73.54 o 
   0   2   2       86.14       84.48      4.82 o 
   1   2   2      564.26      543.35     12.69 o 
   2   2   2     1118.99     1184.44     32.35 o 
   3   2   2      268.21      255.93      6.13 o 
   4   2   2       30.67       43.93      1.79 o 
   5   2   2        0.51        2.64      0.62 o 
   6   2   2       33.28       34.76      1.14 o 
   7   2   2       26.73       27.66      1.40 o 
   8   2   2       42.27       49.68      1.86 o 
   9   2   2      136.26      140.24      4.05 o 
  10   2   2       65.22       66.96      2.95 o 
 -10   3   2       26.08       23.76      1.40 o 
  -9   3   2       20.70       19.72      1.40 o 
  -8   3   2       92.10       85.73      3.03 o 
  -7   3   2        2.20        1.37      0.29 o 
  -6   3   2      184.40      166.81      3.23 o 
  -5   3   2       18.11       16.60      0.80 o 
  -4   3   2      356.27      351.19      8.17 o 
  -3   3   2     1484.23     1449.11     33.61 o 
  -2   3   2      346.32      365.22      8.61 o 
  -1   3   2     1745.72     1766.64     39.95 o 
   0   3   2      190.97      187.48      5.82 o 
   1   3   2      251.49      228.83      9.64 o 
   2   3   2     1092.34     1122.80     26.08 o 
   3   3   2      332.63      350.13     11.10 o 
   4   3   2      162.39      137.65      4.60 o 
   5   3   2       25.58       27.73      2.95 o 
   6   3   2      240.90      234.74      6.52 o 
   7   3   2       63.05       56.00      2.03 o 
   8   3   2       31.70       31.57      1.37 o 
   9   3   2       72.54       80.85      5.75 o 
  -9   4   2        3.53        4.04      0.49 o 
  -8   4   2        9.33        8.17      0.71 o 
  -7   4   2       69.05       69.65      2.05 o 
  -6   4   2       37.22       35.82      1.14 o 
  -5   4   2       30.95       29.53      0.84 o 
  -4   4   2     1017.98     1002.19     23.09 o 
  -3   4   2      867.16      791.54     18.70 o 
  -2   4   2      533.55      544.51     12.71 o 
  -1   4   2      228.61      221.92      9.56 o 
   0   4   2      116.68      103.34      4.66 o 
   1   4   2      128.01      122.77      5.44 o 
   2   4   2      741.40      777.72     33.36 o 
   3   4   2       77.03       82.18      3.08 o 
   4   4   2       15.26       13.20      1.10 o 
   5   4   2      327.43      317.60      5.91 o 
   6   4   2      130.51      112.34      2.87 o 
   7   4   2        7.40       10.62      0.97 o 
   8   4   2      115.42      113.47      3.40 o 
   9   4   2       48.50       46.45      2.17 o 
  -9   5   2       19.99       22.63      1.15 o 
  -8   5   2       51.46       46.47      1.64 o 
  -7   5   2       72.48       65.04      1.87 o 
  -6   5   2      399.36      404.18      9.26 o 
  -5   5   2      153.04      148.18      3.28 o 
  -4   5   2       65.59       67.67      1.82 o 
  -3   5   2      336.56      302.06     19.13 o 
  -2   5   2        7.20       12.21      1.40 o 
  -1   5   2      587.25      619.00     15.11 o 
   0   5   2      401.28      410.32     17.74 o 
   1   5   2      435.54      464.37     19.30 o 
   2   5   2      941.07     1006.56     41.80 o 
   3   5   2      155.22      162.71      7.77 o 
   4   5   2       85.88       77.32      2.18 o 
   5   5   2      156.32      146.75      3.13 o 
   6   5   2       29.13       24.50      1.01 o 
   7   5   2       10.84        8.10      0.59 o 
   8   5   2       63.97       67.72      2.02 o 
  -8   6   2       23.97       24.32      1.16 o 
  -7   6   2       19.01       16.20      1.32 o 
  -6   6   2       37.60       34.96      1.30 o 
  -5   6   2      103.05      101.41      2.78 o 
  -4   6   2      256.48      265.34      5.30 o 
  -3   6   2      124.26      129.56      2.29 o 
  -2   6   2      173.52      170.19      8.00 o 
  -1   6   2      112.73      106.23      6.75 o 
   0   6   2       16.53       16.17      1.07 o 
   1   6   2      288.16      306.53     10.58 o 
   2   6   2      766.17      805.25     22.82 o 
   3   6   2      226.25      209.14      4.00 o 
   4   6   2      140.91      145.52      3.62 o 
   5   6   2      117.44      122.04      2.57 o 
   6   6   2      327.36      298.14      6.92 o 
   7   6   2       10.57        7.66      0.66 o 
   8   6   2        2.68        0.93      0.47 o 
  -8   7   2       92.86       82.97      4.04 o 
  -7   7   2       58.34       55.90      1.94 o 
  -6   7   2      105.19      111.51      3.11 o 
  -5   7   2       29.36       29.48      1.84 o 
  -4   7   2       57.94       57.17      1.45 o 
  -3   7   2       79.67       88.16      2.09 o 
  -2   7   2        5.12        5.82      0.45 o 
  -1   7   2       27.67       24.42      0.73 o 
   0   7   2       15.61       17.64      0.63 o 
   1   7   2       93.82       97.31      2.04 o 
   2   7   2      117.02      117.01      2.28 o 
   3   7   2      144.88      134.20      2.96 o 
   4   7   2       99.83       86.51      2.37 o 
   5   7   2       91.85       87.65      2.37 o 
   6   7   2       13.12       10.27      0.63 o 
   7   7   2       51.78       51.11      2.33 o 
  -7   8   2       37.58       40.39      2.33 o 
  -6   8   2        6.15        7.92      1.09 o 
  -5   8   2       32.71       37.10      1.86 o 
  -4   8   2       35.32       37.41      1.81 o 
  -3   8   2      272.87      273.85      5.54 o 
  -2   8   2      128.55      135.95      2.62 o 
  -1   8   2      127.54      133.50      2.37 o 
   0   8   2       11.62       11.95      0.55 o 
   1   8   2      124.16      125.79      2.48 o 
   2   8   2      168.76      175.63      4.33 o 
   3   8   2       69.32       65.43      1.93 o 
   4   8   2      130.37      135.94      4.29 o 
   5   8   2      140.48      131.63      4.07 o 
  -5   9   2        2.15        4.50      0.78 o 
  -4   9   2      252.66      259.87     15.24 o 
  -3   9   2       71.20       78.08      2.86 o 
  -2   9   2       86.00       90.07      2.16 o 
  -1   9   2       76.14       79.02      1.90 o 
   0   9   2       45.87       48.37      1.19 o 
   1   9   2        5.26        5.98      0.57 o 
   2   9   2        1.64        0.16      0.51 o 
   3   9   2       80.05       81.76      2.65 o 
   4   9   2       45.83       46.37      1.68 o 
  -3  10   2       29.15       32.00      1.86 o 
  -2  10   2       14.49       13.09      0.88 o 
  -1  10   2       19.38       19.98      0.82 o 
   0  10   2       32.17       34.84      1.42 o 
   1  10   2        9.26       10.09      0.71 o 
   2  10   2      121.04      114.46      3.36 o 
  -4  -9   3       82.35       87.62      5.90 o 
  -3  -9   3       30.70       29.51      2.95 o 
   0  -9   3       16.60       17.94      1.43 o 
   1  -9   3       37.06       36.48      2.14 o 
   2  -9   3      202.08      192.83      8.13 o 
   3  -9   3       10.03       11.96      1.71 o 
  -6  -8   3       21.65       23.61      2.33 o 
  -5  -8   3       41.35       39.68      2.64 o 
  -4  -8   3      107.51      116.01      5.49 o 
  -3  -8   3      123.20      126.95      7.77 o 
  -1  -8   3      159.08      159.90      9.48 o 
   0  -8   3        4.03        3.81      0.88 o 
   1  -8   3      125.06      135.36      5.82 o 
   2  -8   3      111.73      111.19      5.05 o 
   3  -8   3      325.34      327.63     12.64 o 
   4  -8   3        7.17        6.69      1.04 o 
   5  -8   3      195.45      189.64      6.35 o 
   6  -8   3       20.30       15.84      1.24 o 
  -8  -7   3       85.26       78.93      3.57 o 
  -7  -7   3        7.13        6.28      0.89 o 
  -6  -7   3       16.36       14.39      1.16 o 
  -5  -7   3      137.44      142.34      6.70 o 
  -4  -7   3       22.34       24.23      2.64 o 
  -3  -7   3      150.48      150.47      7.53 o 
  -1  -7   3       23.43       24.54      2.33 o 
   0  -7   3       63.33       65.23      3.24 o 
   1  -7   3      119.00      129.40      5.60 o 
   2  -7   3       69.22       70.14      3.51 o 
   3  -7   3        9.90       12.12      1.32 o 
   4  -7   3       12.61       13.01      1.00 o 
   5  -7   3       48.83       45.58      2.14 o 
   6  -7   3       12.33       10.25      1.09 o 
   7  -7   3       14.12       13.20      1.09 o 
  -9  -6   3       10.34       11.34      0.93 o 
  -8  -6   3      156.87      165.04      6.99 o 
  -7  -6   3       39.31       42.04      2.19 o 
  -6  -6   3       88.95       87.17      2.77 o 
  -5  -6   3      159.93      170.03      7.91 o 
  -4  -6   3      402.27      390.71     17.21 o 
  -3  -6   3      198.79      159.05      8.52 o 
  -2  -6   3      362.82      258.65     18.35 o 
  -1  -6   3       86.57       87.47      5.44 o 
   0  -6   3      123.59      126.97      5.44 o 
   1  -6   3      614.89      653.75     24.98 o 
   2  -6   3       46.37       41.79      2.42 o 
   3  -6   3      149.70      145.69      6.37 o 
   4  -6   3       59.75       56.77      2.20 o 
   5  -6   3       83.40       82.34      2.85 o 
   6  -6   3       13.40       13.98      1.40 o 
   7  -6   3       52.81       54.06      2.64 o 
  -9  -5   3       28.50       32.93      1.86 o 
  -8  -5   3        0.26       -0.08      0.55 o 
  -7  -5   3       39.37       38.71      1.62 o 
  -6  -5   3      279.57      272.26      6.71 o 
  -5  -5   3       27.49       32.31      1.95 o 
  -4  -5   3      366.97      354.14     11.90 o 
  -3  -5   3       67.52       65.12      5.54 o 
  -2  -5   3      290.15      261.09      9.49 o 
  -1  -5   3      206.93      188.25      5.39 o 
   0  -5   3      372.89      363.03     10.10 o 
   1  -5   3      923.81      871.86     25.22 o 
   2  -5   3      168.49      163.33      5.21 o 
   3  -5   3       41.81       42.47      2.36 o 
   4  -5   3      125.39      124.03      3.92 o 
   5  -5   3       71.65       70.69      2.51 o 
   6  -5   3      118.36      119.48      5.44 o 
   7  -5   3       37.36       41.32      2.33 o 
   8  -5   3      173.87      188.53      7.46 o 
 -10  -4   3       13.96       13.67      0.93 o 
  -9  -4   3        7.49        7.61      0.93 o 
  -8  -4   3       53.65       52.56      2.31 o 
  -7  -4   3       38.73       41.03      1.85 o 
  -6  -4   3      109.42      109.47      3.01 o 
  -5  -4   3      131.42      117.49      3.81 o 
  -4  -4   3      894.81      836.14     51.92 o 
  -3  -4   3      177.20      179.06     11.27 o 
  -2  -4   3      535.77      489.18     15.09 o 
  -1  -4   3       22.87       20.29      1.08 o 
   0  -4   3      155.61      124.42      4.18 o 
   1  -4   3      986.45     1004.65     43.08 o 
   2  -4   3       17.91       18.89      1.26 o 
   3  -4   3      277.13      300.00      8.81 o 
   4  -4   3       43.37       44.48      2.47 o 
   5  -4   3      427.36      389.80     10.84 o 
   6  -4   3        2.49        3.11      0.78 o 
   7  -4   3        2.67        2.80      0.78 o 
   8  -4   3      286.05      294.03     11.51 o 
 -10  -3   3        7.99       11.72      0.71 o 
  -9  -3   3      112.35      113.58      5.13 o 
  -8  -3   3       60.01       60.74      3.26 o 
  -7  -3   3       38.74       47.00      2.19 o 
  -6  -3   3       36.30       34.75      1.96 o 
  -5  -3   3       85.33       82.41      2.48 o 
  -4  -3   3     1780.60     1816.10    101.05 o 
  -2  -3   3      435.42      423.85     17.91 o 
  -1  -3   3      216.45      214.31      9.49 o 
   0  -3   3      529.58      517.54     21.19 o 
   1  -3   3      638.99      608.21     26.04 o 
   2  -3   3      285.79      321.48      9.84 o 
   3  -3   3      134.11      140.41      7.27 o 
   4  -3   3       83.95       89.91      2.55 o 
   6  -3   3       48.19       43.65      2.49 o 
   7  -3   3       61.05       63.00      2.72 o 
   8  -3   3      307.35      321.85      8.57 o 
   9  -3   3       27.84       27.80      1.71 o 
 -10  -2   3        3.38        3.83      0.38 o 
  -9  -2   3       44.44       39.00      1.37 o 
  -8  -2   3      154.36      155.15      6.92 o 
  -7  -2   3      171.64      160.82      5.79 o 
  -6  -2   3        5.18        6.15      0.63 o 
  -5  -2   3       68.16       59.96      1.55 o 
  -4  -2   3      627.27      660.09     27.74 o 
  -3  -2   3       15.80       12.48      0.63 o 
  -2  -2   3      626.82      601.17     13.30 o 
  -1  -2   3      381.22      364.15     10.90 o 
   0  -2   3      178.53      170.53      5.22 o 
   1  -2   3       70.16       76.99      2.53 o 
   2  -2   3       22.06       20.59      0.99 o 
   3  -2   3      243.48      236.53      7.53 o 
   4  -2   3        5.85        6.54      0.66 o 
   5  -2   3      136.13      141.25      6.99 o 
   6  -2   3       20.02       20.10      0.92 o 
   7  -2   3       49.97       50.61      1.92 o 
   8  -2   3      195.02      208.55      5.82 o 
   9  -2   3      186.04      185.58      7.46 o 
 -10  -1   3        5.32        6.33      1.32 o 
  -9  -1   3       93.72       97.13      2.56 o 
  -8  -1   3      102.33      100.05      3.11 o 
  -7  -1   3       59.47       54.41      1.68 o 
  -6  -1   3      110.77      107.55      3.07 o 
  -5  -1   3       40.56       47.51      2.02 o 
  -4  -1   3       38.99       51.05      1.72 o 
  -3  -1   3     1033.97     1043.04     24.44 o 
  -2  -1   3      114.94       88.95      4.06 o 
  -1  -1   3      753.04      736.35     14.74 o 
   0  -1   3       58.61       61.47      1.72 o 
   1  -1   3      480.04      513.74     15.44 o 
   2  -1   3      316.66      301.94     10.90 o 
   3  -1   3      187.95      182.45      5.55 o 
   4  -1   3       19.53       25.32      1.71 o 
   5  -1   3      169.38      156.00      4.82 o 
   6  -1   3       56.17       53.02      2.08 o 
   7  -1   3       73.11       75.90      3.03 o 
   8  -1   3       85.17       97.72      4.35 o 
   9  -1   3       82.07       78.02      7.53 o 
 -10   0   3       49.00       45.12      2.56 o 
  -9   0   3        2.26        3.34      0.36 o 
  -8   0   3       48.09       47.61      1.49 o 
  -7   0   3       45.10       39.23      1.45 o 
  -6   0   3        4.06        3.21      0.45 o 
  -5   0   3      268.85      267.00      6.72 o 
  -4   0   3       19.19       17.67      0.63 o 
  -3   0   3      622.16      582.16     13.45 o 
  -2   0   3     4065.51     4146.09    110.77 o 
  -1   0   3      233.61      283.41      7.18 o 
   0   0   3      139.81      145.15      3.22 o 
   1   0   3      154.80      147.69      3.32 o 
   2   0   3     2321.47     2276.27     58.66 o 
   3   0   3     1164.47     1169.66     36.84 o 
   4   0   3      200.80      210.59      6.01 o 
   5   0   3        0.51        1.86      0.62 o 
   6   0   3       56.48       55.96      1.61 o 
   7   0   3        4.26        5.04      0.38 o 
   8   0   3      219.78      219.43      6.41 o 
   9   0   3       45.76       45.30      4.19 o 
  10   0   3       98.83       94.01      4.20 o 
 -10   1   3        5.31        6.12      0.62 o 
  -9   1   3       93.31      102.11      3.18 o 
  -8   1   3      102.93      102.96      2.55 o 
  -7   1   3       59.59       56.85      1.57 o 
  -6   1   3      110.74      108.60      3.47 o 
  -5   1   3       39.82       45.12      1.44 o 
  -4   1   3       39.77       50.15      1.44 o 
  -3   1   3     1030.52     1083.90     24.44 o 
  -2   1   3      114.59       88.69      3.57 o 
  -1   1   3      747.93      722.79     16.79 o 
   0   1   3       58.33       62.65      3.65 o 
   1   1   3      481.52      508.75     13.00 o 
   2   1   3      317.14      287.50      5.49 o 
   3   1   3      188.26      173.51      3.44 o 
   4   1   3       19.80       25.16      1.55 o 
   5   1   3      170.46      170.65      7.46 o 
   6   1   3       55.91       50.98      1.60 o 
   7   1   3       73.30       77.99      2.61 o 
   8   1   3       84.49       94.50      3.18 o 
   9   1   3       81.54       80.57      2.57 o 
  10   1   3       64.20       66.49      3.11 o 
 -10   2   3        3.21        3.42      0.62 o 
  -9   2   3       44.63       41.21      1.94 o 
  -8   2   3      155.12      153.37      4.61 o 
  -7   2   3      171.17      162.69      3.61 o 
  -6   2   3        5.59        7.26      0.61 o 
  -5   2   3       68.27       61.83      1.80 o 
  -4   2   3      628.17      631.44     14.83 o 
  -3   2   3       15.55       12.21      1.19 o 
  -2   2   3      626.15      625.37     14.14 o 
  -1   2   3      378.20      357.41      8.32 o 
   0   2   3      177.96      165.76      5.22 o 
   1   2   3       70.29       73.04      2.80 o 
   2   2   3       21.88       19.22      1.03 o 
   3   2   3      244.32      238.92      6.19 o 
   4   2   3        5.92        6.70      0.73 o 
   5   2   3      136.78      142.03      6.53 o 
   6   2   3       20.35       20.81      1.10 o 
   7   2   3       49.67       49.91      1.50 o 
   8   2   3      195.53      202.64      6.06 o 
   9   2   3      187.61      186.94      5.20 o 
 -10   3   3        7.91        9.32      0.93 o 
  -9   3   3      112.67      117.46      4.97 o 
  -8   3   3       59.49       56.92      1.55 o 
  -7   3   3       38.01       41.64      1.19 o 
  -6   3   3       35.80       33.43      1.19 o 
  -5   3   3       86.06       83.38      2.31 o 
  -4   3   3     1783.44     1811.59     41.37 o 
  -3   3   3     1466.88     1443.91     33.16 o 
  -2   3   3      433.77      418.12      9.71 o 
  -1   3   3      216.46      219.81      8.67 o 
   0   3   3      527.58      488.42     23.69 o 
   1   3   3      638.35      616.79     26.50 o 
   2   3   3      284.59      302.85     14.00 o 
   3   3   3      132.47      132.82      3.64 o 
   4   3   3       83.50       90.78      3.23 o 
   5   3   3      494.48      456.12     20.70 o 
   6   3   3       48.12       48.73      1.81 o 
   7   3   3       60.96       62.41      2.25 o 
   8   3   3      305.32      301.53      8.50 o 
   9   3   3       27.44       29.15      1.15 o 
  -9   4   3        7.24        6.55      0.60 o 
  -8   4   3       55.13       48.70      1.54 o 
  -7   4   3       38.68       39.02      1.18 o 
  -6   4   3      111.39      103.78      1.84 o 
  -5   4   3      130.62      115.54      2.62 o 
  -4   4   3      891.70      820.42     18.94 o 
  -3   4   3      177.77      180.03      4.39 o 
  -2   4   3      533.88      498.21     13.37 o 
  -1   4   3       22.53       23.06      1.40 o 
   0   4   3      157.52      130.87      5.91 o 
   1   4   3      984.21     1021.97     43.55 o 
   2   4   3       17.46       16.77      1.40 o 
   3   4   3      274.48      283.31     13.37 o 
   4   4   3       44.10       42.72      2.95 o 
   5   4   3      427.44      382.90      7.68 o 
   6   4   3        2.60        3.17      0.60 o 
   7   4   3        2.55        2.22      0.49 o 
   8   4   3      285.76      285.93      7.79 o 
   9   4   3       14.88       14.13      0.93 o 
  -9   5   3       29.00       29.78      1.26 o 
  -8   5   3        0.33        0.45      0.49 o 
  -7   5   3       38.88       38.98      1.25 o 
  -6   5   3      280.13      283.57      6.47 o 
  -5   5   3       28.11       34.01      0.95 o 
  -4   5   3      364.80      356.40      7.83 o 
  -3   5   3       68.82       70.63      2.21 o 
  -2   5   3      287.67      267.50      8.25 o 
  -1   5   3      207.69      196.96      8.55 o 
   0   5   3      374.86      401.38     16.49 o 
   1   5   3      921.63      918.88     38.36 o 
   2   5   3      171.19      176.24      7.93 o 
   3   5   3       41.80       39.15      1.68 o 
   4   5   3      127.51      124.53      3.32 o 
   5   5   3       72.38       72.19      1.97 o 
   6   5   3      118.29      117.71      2.93 o 
   7   5   3       37.70       40.76      1.31 o 
   8   5   3      173.44      184.78      4.18 o 
  -8   6   3      155.78      163.12      4.91 o 
  -7   6   3       38.73       39.95      1.39 o 
  -6   6   3       90.16       85.11      3.81 o 
  -5   6   3      157.63      159.25      4.18 o 
  -4   6   3      402.56      419.66      7.99 o 
  -3   6   3      199.82      189.66      3.18 o 
  -2   6   3      364.09      374.22     25.82 o 
  -1   6   3       87.14       88.08      3.79 o 
   0   6   3      124.22      126.01      6.22 o 
   1   6   3      615.97      649.46     17.29 o 
   2   6   3       46.21       42.14      1.00 o 
   3   6   3      149.31      146.63      3.16 o 
   4   6   3       60.14       59.17      1.45 o 
   5   6   3       84.37       82.63      2.23 o 
   6   6   3       13.19       14.62      1.86 o 
   7   6   3       53.29       50.21      2.10 o 
  -7   7   3        7.13        5.03      0.43 o 
  -6   7   3       15.95       14.71      0.75 o 
  -5   7   3      139.41      137.08      3.59 o 
  -4   7   3       22.64       27.62      1.13 o 
  -3   7   3      151.91      158.02      3.37 o 
  -2   7   3      176.76      179.27      3.78 o 
  -1   7   3       24.17       25.25      1.17 o 
   0   7   3       63.92       67.04      1.65 o 
   1   7   3      119.31      127.77      2.39 o 
   2   7   3       70.21       70.37      1.76 o 
   3   7   3        9.56       10.06      1.27 o 
   4   7   3       12.79       12.74      0.72 o 
   5   7   3       49.12       45.79      1.42 o 
   6   7   3       12.81       10.65      0.71 o 
   7   7   3       14.17       11.42      0.66 o 
  -7   8   3       28.39       33.24      2.02 o 
  -6   8   3       21.42       19.71      3.18 o 
  -5   8   3       40.81       39.78      1.76 o 
  -4   8   3      106.87      108.25      3.68 o 
  -3   8   3      122.20      129.16      2.88 o 
  -2   8   3      321.45      340.04      6.74 o 
  -1   8   3      160.92      164.06      3.49 o 
   0   8   3        4.53        5.79      0.81 o 
   1   8   3      124.09      131.42      2.78 o 
   2   8   3      110.40      111.60      2.96 o 
   3   8   3      325.01      307.56      7.21 o 
   4   8   3        7.47        6.73      0.85 o 
   5   8   3      194.95      183.90      5.37 o 
  -5   9   3       45.87       42.43      1.70 o 
  -4   9   3       82.82       91.06      3.19 o 
  -3   9   3       30.00       27.67      1.10 o 
  -2   9   3       20.80       20.32      0.83 o 
  -1   9   3      150.69      165.26      3.47 o 
   0   9   3       16.76       18.71      0.88 o 
   1   9   3       37.00       36.42      1.22 o 
   2   9   3      203.78      204.83      4.71 o 
   3   9   3        9.97       10.64      0.65 o 
   4   9   3      119.93      123.71      3.69 o 
  -3  10   3       16.05       14.91      1.24 o 
  -2  10   3        7.15        8.23      0.66 o 
  -1  10   3       43.73       42.68      1.57 o 
   0  10   3        0.62        0.99      0.32 o 
   1  10   3       18.31       18.48      0.76 o 
   2  10   3        7.48        9.48      1.01 o 
  -1  -9   4      106.98      107.97      4.89 o 
   0  -9   4       31.07       31.62      1.87 o 
   1  -9   4       22.51       22.73      1.59 o 
   2  -9   4       13.54       15.07      1.86 o 
  -6  -8   4       17.73       19.88      2.33 o 
  -5  -8   4      127.12      127.52      5.88 o 
  -4  -8   4      104.44      121.51      5.71 o 
  -3  -8   4       20.81       22.68      2.36 o 
  -2  -8   4       27.95       31.53      2.80 o 
  -1  -8   4      259.33      264.11     10.93 o 
   0  -8   4       68.67       75.75      3.68 o 
   1  -8   4      147.49      160.98      6.81 o 
   2  -8   4      161.53      161.50      6.81 o 
   3  -8   4       37.11       33.57      2.09 o 
   4  -8   4       61.16       62.02      2.18 o 
   5  -8   4       19.92       16.23      0.88 o 
  -8  -7   4       57.68       60.27      2.95 o 
  -7  -7   4       14.40       12.96      1.16 o 
  -6  -7   4      110.55      121.73      6.72 o 
  -5  -7   4       31.84       33.48      2.43 o 
  -4  -7   4       83.51       82.22      3.59 o 
  -3  -7   4      271.23      253.06     10.73 o 
  -2  -7   4      292.17      313.75     17.10 o 
  -1  -7   4      190.58      196.54      8.02 o 
   0  -7   4      126.57      122.10      5.33 o 
   1  -7   4       32.14       36.44      2.20 o 
   2  -7   4       77.75       76.41      3.68 o 
   3  -7   4      251.00      252.08     10.05 o 
   4  -7   4       86.92       84.38      3.44 o 
   5  -7   4       91.97       85.18      2.85 o 
   6  -7   4       19.43       21.74      1.55 o 
   7  -7   4        7.36        7.30      0.78 o 
  -9  -6   4      205.26      217.82      8.24 o 
  -8  -6   4      107.46      122.59      5.28 o 
  -7  -6   4       23.36       19.75      1.11 o 
  -6  -6   4       64.24       75.26      2.26 o 
  -5  -6   4      516.48      505.92     16.54 o 
  -4  -6   4      839.88      780.78     25.94 o 
  -3  -6   4      425.27      429.99     22.71 o 
  -2  -6   4       43.13       48.31      3.42 o 
  -1  -6   4        2.32        2.48      0.66 o 
   0  -6   4      231.91      237.59      9.61 o 
   1  -6   4      260.50      276.55     10.82 o 
   2  -6   4      130.04      131.79      5.71 o 
   3  -6   4       20.11       18.33      1.54 o 
   4  -6   4       39.96       44.06      1.83 o 
   5  -6   4       20.68       23.77      1.28 o 
   6  -6   4       48.86       48.15      2.64 o 
   7  -6   4       11.61       13.98      1.09 o 
  -9  -5   4       13.37       18.48      1.40 o 
  -8  -5   4       12.76       15.37      1.79 o 
  -7  -5   4       43.17       47.85      3.36 o 
  -6  -5   4      372.58      364.24      8.71 o 
  -5  -5   4       48.79       46.16      1.99 o 
  -4  -5   4      529.96      479.50     29.59 o 
  -3  -5   4       62.64       58.05      3.47 o 
  -2  -5   4      432.12      418.17     12.38 o 
  -1  -5   4      212.41      219.96      6.24 o 
   0  -5   4       16.22       15.19      0.92 o 
   1  -5   4      194.80      190.66      5.95 o 
   2  -5   4      133.43      127.50      5.44 o 
   3  -5   4      340.40      332.70     12.97 o 
   4  -5   4      615.17      588.53     16.46 o 
   5  -5   4       50.01       49.55      2.35 o 
   6  -5   4       85.17       89.64      4.35 o 
   7  -5   4       30.82       36.50      2.02 o 
   8  -5   4       44.66       38.52      1.86 o 
 -10  -4   4        0.54        0.16      0.47 o 
  -9  -4   4      102.69      111.09      4.82 o 
  -8  -4   4       66.48       65.64      2.80 o 
  -7  -4   4       48.74       49.54      1.98 o 
  -6  -4   4       18.40       19.90      1.07 o 
  -5  -4   4      390.42      328.92     14.91 o 
  -4  -4   4     1123.41     1116.68     45.28 o 
  -3  -4   4      214.18      222.29      7.81 o 
  -2  -4   4      653.85      662.50     29.76 o 
  -1  -4   4      141.50      127.44      5.91 o 
   0  -4   4      437.39      460.77     15.52 o 
   1  -4   4      124.01      145.17      5.15 o 
   2  -4   4        1.53        1.45      0.45 o 
   3  -4   4      189.40      191.13      5.83 o 
   4  -4   4        9.20       10.77      1.15 o 
   5  -4   4      155.34      165.03      6.99 o 
   6  -4   4       81.47       85.44      4.04 o 
   7  -4   4        1.74        0.93      0.62 o 
   8  -4   4      162.99      160.49      4.67 o 
 -10  -3   4       50.12       55.37      1.52 o 
  -9  -3   4       29.17       26.25      1.86 o 
  -8  -3   4       63.86       69.28      2.84 o 
  -7  -3   4       43.11       40.89      1.95 o 
  -6  -3   4      166.70      159.37      5.00 o 
  -5  -3   4      353.72      317.70      7.29 o 
  -4  -3   4      195.45      190.13      7.99 o 
  -2  -3   4      312.19      305.40     13.38 o 
  -1  -3   4      703.52      713.21     30.72 o 
   0  -3   4       83.52       99.29      4.66 o 
   1  -3   4        4.73        6.26      0.60 o 
   2  -3   4       42.64       54.29      2.09 o 
   3  -3   4      199.01      194.82      5.46 o 
   4  -3   4      656.09      609.58     16.39 o 
   5  -3   4      172.42      174.99      7.62 o 
   6  -3   4       25.05       23.14      1.71 o 
   7  -3   4       62.16       66.22      2.36 o 
   8  -3   4      120.46      128.54      3.84 o 
   9  -3   4        5.43        7.14      0.78 o 
 -10  -2   4       11.04       10.25      0.59 o 
  -9  -2   4        7.00        9.52      0.87 o 
  -8  -2   4      249.37      229.91      9.64 o 
  -7  -2   4       75.16       72.08      3.05 o 
  -6  -2   4      126.54      114.24      3.36 o 
  -5  -2   4      109.26       92.19      3.53 o 
  -4  -2   4      315.59      290.43     10.73 o 
  -3  -2   4      562.58      584.64     25.09 o 
  -2  -2   4      279.59      295.00      9.19 o 
  -1  -2   4     1204.56     1265.75     36.77 o 
   0  -2   4      437.76      444.24     13.22 o 
   1  -2   4      463.67      472.07     14.43 o 
   2  -2   4       57.92       60.78      2.14 o 
   3  -2   4       26.99       31.07      1.32 o 
   4  -2   4      546.26      533.39     24.29 o 
   5  -2   4      449.92      414.50     19.45 o 
   6  -2   4      193.74      188.93      5.60 o 
   7  -2   4      882.94      899.07     23.80 o 
   8  -2   4      103.70      106.98      3.12 o 
   9  -2   4       93.46      105.34      4.51 o 
 -10  -1   4       59.56       59.12      2.09 o 
  -9  -1   4       60.72       60.18      1.79 o 
  -8  -1   4        6.85        6.16      0.61 o 
  -7  -1   4      104.14       97.76      2.27 o 
  -6  -1   4       95.24       98.83      2.89 o 
  -5  -1   4       13.73       10.71      0.64 o 
  -4  -1   4      147.54      150.85      4.48 o 
  -3  -1   4      136.24      109.40      2.74 o 
  -2  -1   4      826.73      814.15     16.68 o 
  -1  -1   4      190.14      195.27      3.44 o 
   0  -1   4      224.60      232.32      7.21 o 
   1  -1   4       35.89       40.26      1.43 o 
   2  -1   4      583.73      593.54     18.02 o 
   3  -1   4       69.19       63.17      1.95 o 
   4  -1   4      201.10      217.63      9.95 o 
   5  -1   4       21.71       19.88      1.71 o 
   6  -1   4       97.66       95.56      2.60 o 
   7  -1   4      456.87      456.54     12.26 o 
   8  -1   4      202.74      224.12      8.70 o 
   9  -1   4        1.59        1.65      0.62 o 
 -10   0   4        4.63        3.68      0.62 o 
  -9   0   4       18.81       23.23      0.91 o 
  -8   0   4      131.65      128.22      3.26 o 
  -7   0   4       21.59       20.54      0.86 o 
  -6   0   4        3.14        2.94      0.52 o 
  -5   0   4      209.24      201.23      4.55 o 
  -4   0   4      112.62       91.18      2.38 o 
  -3   0   4     1879.18     1876.59     46.58 o 
  -2   0   4      105.72      101.34      2.47 o 
  -1   0   4     1090.10      996.89     22.95 o 
   0   0   4      340.41      339.35      7.41 o 
   1   0   4        3.62        3.00      0.38 o 
   2   0   4       41.51       38.26      1.85 o 
   3   0   4      343.64      350.58     14.39 o 
   4   0   4      143.54      155.56      7.30 o 
   5   0   4        0.08       -0.47      0.47 o 
   6   0   4        4.63        5.86      0.44 o 
   7   0   4      602.27      571.97     22.65 o 
   8   0   4       47.77       44.49      1.79 o 
   9   0   4        3.90        5.30      0.45 o 
 -10   1   4       59.45       63.48      2.10 o 
  -9   1   4       61.10       61.83      2.20 o 
  -8   1   4        6.75        6.72      0.52 o 
  -7   1   4      104.49      102.69      2.12 o 
  -6   1   4       95.27       99.30      3.73 o 
  -5   1   4       13.07       11.12      0.83 o 
  -4   1   4      146.80      156.95      5.28 o 
  -3   1   4      136.03      112.33      2.94 o 
  -2   1   4      822.62      837.07     20.37 o 
  -1   1   4      189.14      195.03      5.10 o 
   0   1   4      225.56      235.33      7.21 o 
   1   1   4       35.24       37.61      1.18 o 
   2   1   4      583.22      594.57     13.02 o 
   3   1   4       69.91       65.26      2.38 o 
   4   1   4      200.65      217.01      9.79 o 
   5   1   4       21.80       17.71      1.55 o 
   6   1   4       97.29       97.80      2.67 o 
   7   1   4      456.42      459.20     12.63 o 
   8   1   4      203.55      210.30      6.13 o 
   9   1   4        1.50        1.96      0.70 o 
 -10   2   4       10.71        9.16      0.93 o 
  -9   2   4        7.18       10.01      0.71 o 
  -8   2   4      249.48      229.46      5.57 o 
  -7   2   4       76.15       70.17      2.05 o 
  -6   2   4      125.71      112.00      2.61 o 
  -5   2   4      110.77      102.21      2.90 o 
  -4   2   4      316.42      294.94      7.00 o 
  -3   2   4      559.30      596.99     13.71 o 
  -2   2   4      278.62      305.00      7.07 o 
  -1   2   4     1209.72     1205.38     28.09 o 
   0   2   4      442.31      424.79     15.11 o 
   1   2   4      464.78      477.13     19.00 o 
   2   2   4       58.58       56.77      2.08 o 
   3   2   4       27.01       29.29      2.02 o 
   4   2   4      549.30      572.16     23.98 o 
   5   2   4      452.66      440.62     17.97 o 
   6   2   4      196.16      195.15      7.69 o 
   7   2   4      886.03      900.80     23.66 o 
   8   2   4      103.16      104.62      4.66 o 
   9   2   4       95.10      107.75      5.05 o 
 -10   3   4       49.56       52.97      2.49 o 
  -9   3   4       29.32       28.81      1.26 o 
  -8   3   4       64.24       66.05      1.49 o 
  -7   3   4       42.33       40.52      1.18 o 
  -6   3   4      168.04      155.58      3.52 o 
  -5   3   4      353.23      311.16     13.29 o 
  -4   3   4      194.77      196.16      4.76 o 
  -3   3   4        1.40        3.40      0.36 o 
  -2   3   4      309.12      315.95      7.34 o 
  -1   3   4      699.33      736.80     16.77 o 
   0   3   4       84.08       97.86      4.43 o 
   1   3   4        5.26        5.63      0.62 o 
   2   3   4       42.65       52.08      2.17 o 
   3   3   4      197.46      192.99      7.77 o 
   5   3   4      174.22      182.79      5.15 o 
   6   3   4       25.52       25.20      1.48 o 
   7   3   4       61.96       66.99      2.36 o 
   8   3   4      119.53      132.09      3.96 o 
   9   3   4        5.65        7.44      0.70 o 
  -9   4   4      102.90      104.55      3.18 o 
  -8   4   4       67.01       65.08      1.87 o 
  -7   4   4       48.77       48.53      1.64 o 
  -6   4   4       18.28       16.77      0.68 o 
  -5   4   4      391.45      338.11      6.04 o 
  -4   4   4     1122.66     1139.24     25.78 o 
  -3   4   4      214.11      212.74      5.21 o 
  -2   4   4      654.66      711.69     16.20 o 
  -1   4   4      141.43      125.95      4.06 o 
   0   4   4      438.89      463.84     20.08 o 
   1   4   4      123.30      138.15      6.68 o 
   2   4   4        1.48        0.78      0.62 o 
   3   4   4      189.89      186.05      9.01 o 
   4   4   4        9.19        9.55      0.97 o 
   5   4   4      154.19      161.59      3.94 o 
   6   4   4       81.56       83.15      2.29 o 
   7   4   4        1.93        1.85      0.49 o 
   8   4   4      162.79      163.74      4.55 o 
  -9   5   4       13.11       17.28      1.09 o 
  -8   5   4       12.86       16.04      1.04 o 
  -7   5   4       43.04       43.52      2.41 o 
  -6   5   4      372.43      368.57      8.41 o 
  -5   5   4       49.74       45.34      1.44 o 
  -4   5   4      531.51      501.84      8.50 o 
  -3   5   4       63.35       65.00      2.47 o 
  -2   5   4      436.12      436.34     13.15 o 
  -1   5   4      211.85      226.34      9.95 o 
   0   5   4       16.69       14.13      1.24 o 
   1   5   4      194.59      202.06      9.02 o 
   2   5   4      132.71      123.38      6.22 o 
   3   5   4      339.43      322.50     10.20 o 
   4   5   4      616.90      607.03     12.78 o 
   5   5   4       50.43       53.92      1.58 o 
   6   5   4       85.63       90.43      2.39 o 
   7   5   4       30.62       33.61      1.16 o 
   8   5   4       44.16       35.76      1.37 o 
  -9   6   4      206.44      191.24      8.86 o 
  -8   6   4      107.01      119.22      5.59 o 
  -7   6   4       24.15       21.31      0.94 o 
  -6   6   4       62.86       68.90      2.10 o 
  -5   6   4      517.14      504.28     11.96 o 
  -4   6   4      837.54      833.67     15.40 o 
  -3   6   4      426.36      419.00      7.48 o 
  -2   6   4       44.00       46.85      1.44 o 
  -1   6   4        2.36        2.96      0.43 o 
   0   6   4      233.63      240.59      6.68 o 
   1   6   4      259.88      269.47      5.28 o 
   2   6   4      130.21      132.58      2.72 o 
   3   6   4       20.38       19.60      0.68 o 
   4   6   4       40.75       44.32      1.52 o 
   5   6   4       20.45       22.80      1.02 o 
   6   6   4       49.23       50.15      1.81 o 
   7   6   4       11.20       12.91      0.85 o 
  -8   7   4       57.71       60.43      3.11 o 
  -7   7   4       14.80       12.92      1.71 o 
  -6   7   4      110.56      112.46      4.43 o 
  -5   7   4       32.41       32.46      1.55 o 
  -4   7   4       84.47       84.78      2.32 o 
  -3   7   4      268.86      272.81      5.36 o 
  -2   7   4      290.82      308.02      6.17 o 
  -1   7   4      189.78      191.33      4.54 o 
   0   7   4      125.08      124.39      3.11 o 
   1   7   4       32.05       35.53      1.21 o 
   2   7   4       77.82       76.38      1.88 o 
   3   7   4      250.49      240.94      4.96 o 
   4   7   4       87.01       83.59      2.28 o 
   5   7   4       91.50       87.76      2.69 o 
   6   7   4       19.84       23.95      0.99 o 
  -7   8   4        9.22        9.16      1.09 o 
  -6   8   4       17.78       19.18      1.10 o 
  -5   8   4      126.37      125.07      6.06 o 
  -4   8   4      104.30      111.13      3.69 o 
  -3   8   4       21.53       24.15      0.90 o 
  -2   8   4       27.65       30.69      1.09 o 
  -1   8   4      260.91      277.16      6.13 o 
   0   8   4       68.16       78.37      2.14 o 
   1   8   4      146.62      161.32      3.98 o 
   2   8   4      161.19      157.78      3.98 o 
   3   8   4       37.33       35.39      1.27 o 
   4   8   4       60.99       62.56      2.23 o 
   5   8   4       20.66       16.77      1.24 o 
  -5   9   4        4.85        4.97      0.55 o 
  -4   9   4       46.65       39.92      1.65 o 
  -3   9   4       36.10       42.81      1.36 o 
  -2   9   4       26.88       30.32      0.99 o 
  -1   9   4      107.43      112.48      2.80 o 
   0   9   4       30.18       29.60      1.14 o 
   1   9   4       22.40       23.68      0.94 o 
   2   9   4       13.80       15.07      0.80 o 
   3   9   4       27.99       27.63      0.98 o 
   4   9   4       15.00       17.86      1.24 o 
  -2  10   4       14.79       11.80      1.09 o 
  -1  10   4       91.22       87.47      3.57 o 
   0  10   4       13.70       16.03      0.74 o 
   1  10   4       36.48       34.83      1.07 o 
  -2  -9   5      221.10      220.11     12.90 o 
  -1  -9   5       31.06       33.10      1.98 o 
   0  -9   5       89.79       90.79      4.12 o 
   1  -9   5       25.99       28.89      2.49 o 
   2  -9   5       12.81       12.89      1.55 o 
  -5  -8   5      136.84      133.21      6.15 o 
  -4  -8   5       79.58       78.85      3.22 o 
  -3  -8   5       46.88       44.98      2.15 o 
  -2  -8   5      411.32      427.40     16.99 o 
  -1  -8   5      135.20      134.94      5.99 o 
   0  -8   5      142.17      148.30      6.53 o 
   1  -8   5       75.82       77.01      3.68 o 
   2  -8   5        4.91        6.06      0.99 o 
   3  -8   5        1.11        1.22      0.45 o 
   4  -8   5       10.23       11.61      0.97 o 
   5  -8   5       70.38       62.52      2.03 o 
  -8  -7   5      118.09      126.96      5.44 o 
  -7  -7   5      133.70      141.85      5.52 o 
  -6  -7   5      386.88      383.17     16.64 o 
  -5  -7   5       63.38       60.27      2.35 o 
  -4  -7   5       40.93       41.41      1.92 o 
  -3  -7   5      356.81      348.41     17.35 o 
  -2  -7   5      127.27      135.61      5.99 o 
  -1  -7   5        2.08        2.64      0.77 o 
   0  -7   5      124.73      127.60      5.60 o 
   1  -7   5       43.56       48.06      2.58 o 
   2  -7   5       20.79       23.98      1.70 o 
   3  -7   5       33.15       29.33      1.41 o 
   4  -7   5      106.81      102.60      3.35 o 
   5  -7   5       27.14       26.77      1.11 o 
   6  -7   5       37.09       45.36      2.33 o 
  -9  -6   5       59.12       61.05      2.80 o 
  -8  -6   5       57.96       53.44      2.95 o 
  -7  -6   5       61.46       66.85      2.56 o 
  -6  -6   5       63.46       66.15      2.53 o 
  -5  -6   5      713.12      656.41     18.36 o 
  -4  -6   5      202.64      189.56     10.48 o 
  -3  -6   5       15.32       13.22      1.05 o 
  -2  -6   5      367.46      364.45     14.18 o 
  -1  -6   5       64.08       69.54      3.35 o 
   0  -6   5        6.69       10.21      1.71 o 
   1  -6   5      225.91      243.58      9.50 o 
   2  -6   5      226.40      222.91      9.28 o 
   3  -6   5       89.25       83.89      2.90 o 
   4  -6   5       76.33       81.69      2.85 o 
   5  -6   5       23.75       23.99      1.09 o 
   6  -6   5       63.58       61.36      2.95 o 
   7  -6   5       32.90       34.02      1.71 o 
  -9  -5   5        0.04        0.78      0.62 o 
  -8  -5   5       52.61       63.04      2.65 o 
  -7  -5   5      115.70      120.59      3.64 o 
  -6  -5   5      697.85      671.08     15.47 o 
  -5  -5   5      257.66      226.85      7.67 o 
  -4  -5   5      341.05      319.25     20.38 o 
  -3  -5   5        4.17        3.65      0.62 o 
  -2  -5   5       11.94       14.57      0.98 o 
  -1  -5   5       58.51       53.11      1.70 o 
   0  -5   5       42.91       40.12      1.66 o 
   1  -5   5       56.24       68.87      3.19 o 
   2  -5   5      152.21      147.47      6.26 o 
   3  -5   5       28.16       27.09      1.30 o 
   4  -5   5      198.96      201.13      6.05 o 
   5  -5   5      149.25      144.11      4.56 o 
   6  -5   5        4.65        4.81      0.93 o 
   7  -5   5       58.08       60.74      2.80 o 
   8  -5   5       21.84       21.12      1.09 o 
  -9  -4   5       64.63       63.54      3.11 o 
  -8  -4   5       28.59       30.00      1.70 o 
  -7  -4   5      383.73      390.54      9.93 o 
  -6  -4   5      110.55      104.36      2.73 o 
  -5  -4   5      275.52      255.36     17.57 o 
  -4  -4   5       75.24       82.32      2.53 o 
  -3  -4   5       16.89       16.71      2.17 o 
  -2  -4   5      824.51      835.56     33.13 o 
  -1  -4   5       37.16       49.37      2.12 o 
   0  -4   5      147.74      162.80      5.86 o 
   1  -4   5        6.21        4.47      0.54 o 
   2  -4   5       90.13       87.41      2.92 o 
   3  -4   5      182.53      175.36      7.25 o 
   4  -4   5      265.78      246.19      8.55 o 
   5  -4   5      524.03      504.85     13.85 o 
   6  -4   5       58.21       63.22      3.11 o 
   7  -4   5       31.04       30.60      1.86 o 
   8  -4   5       64.02       69.27      3.11 o 
 -10  -3   5       20.50       25.17      1.48 o 
  -9  -3   5      101.69       95.11      3.18 o 
  -8  -3   5       63.59       69.73      5.05 o 
  -7  -3   5      543.17      529.27     14.95 o 
  -6  -3   5      179.56      174.67      6.40 o 
  -5  -3   5      215.51      198.32      6.90 o 
  -4  -3   5       14.14       15.40      1.46 o 
  -3  -3   5      226.32      215.21      7.62 o 
  -2  -3   5      561.38      560.31     25.08 o 
   0  -3   5      849.11      818.98     34.33 o 
   1  -3   5        3.20        5.95      0.60 o 
   2  -3   5      938.86      924.35     23.90 o 
   3  -3   5       47.59       48.28      1.54 o 
   4  -3   5      241.88      244.22     11.19 o 
   5  -3   5      872.07      839.18     22.63 o 
   6  -3   5      170.66      161.60      5.00 o 
   7  -3   5      145.62      155.52      5.83 o 
   8  -3   5       15.19       14.85      0.75 o 
 -10  -2   5        6.72        6.16      0.45 o 
  -9  -2   5        9.89        9.97      0.78 o 
  -8  -2   5      116.23      122.52      3.49 o 
  -7  -2   5      236.81      225.57      6.29 o 
  -6  -2   5        1.26        0.98      0.49 o 
  -5  -2   5      295.02      289.13      9.80 o 
  -4  -2   5      188.22      177.91      5.04 o 
  -3  -2   5      769.57      828.61     22.72 o 
  -2  -2   5     1084.57     1102.59     25.31 o 
  -1  -2   5      925.75      958.22     27.94 o 
   0  -2   5      897.21     1002.26     29.92 o 
   1  -2   5      659.86      673.87     20.34 o 
   2  -2   5      608.26      657.47     19.94 o 
   3  -2   5      208.98      201.15      6.48 o 
   4  -2   5      280.35      280.50     13.22 o 
   5  -2   5      304.80      302.07      7.28 o 
   6  -2   5      486.96      468.42     12.82 o 
   7  -2   5      435.11      457.96     12.32 o 
   8  -2   5       10.62       13.05      1.24 o 
   9  -2   5       41.24       39.30      2.02 o 
 -10  -1   5       12.32       13.38      1.16 o 
  -9  -1   5        0.82        1.57      0.47 o 
  -8  -1   5      406.64      405.28     10.29 o 
  -7  -1   5       15.48       16.00      0.87 o 
  -6  -1   5      240.75      238.08      6.11 o 
  -5  -1   5      191.03      199.95      5.98 o 
  -4  -1   5      191.86      214.08      5.19 o 
  -3  -1   5      109.07      111.68      2.79 o 
  -2  -1   5      941.60      991.46     20.03 o 
  -1  -1   5       29.86       31.16      0.65 o 
   0  -1   5      250.08      236.13      8.37 o 
   1  -1   5      202.14      225.98      5.88 o 
   2  -1   5      551.89      604.94     15.13 o 
   3  -1   5      906.53      956.86     28.95 o 
   4  -1   5      417.45      413.56     19.60 o 
   5  -1   5      261.96      242.60      7.42 o 
   6  -1   5       15.42       13.67      0.82 o 
   7  -1   5      153.88      165.76      4.60 o 
   8  -1   5       38.23       37.43      2.02 o 
   9  -1   5      290.17      295.02     11.04 o 
 -11   0   5        6.07        9.01      0.78 o 
 -10   0   5        9.71        9.89      0.71 o 
  -9   0   5      393.27      416.34      9.33 o 
  -8   0   5       12.28       12.02      0.77 o 
  -7   0   5        4.53        6.23      0.57 o 
  -6   0   5        0.42        1.46      0.43 o 
  -5   0   5      888.74      874.69     18.56 o 
  -4   0   5       49.12       55.88      1.60 o 
  -3   0   5      406.80      426.57      9.96 o 
  -2   0   5       58.27       51.98      1.82 o 
  -1   0   5       15.38       16.90      0.61 o 
   0   0   5      684.86      667.15     14.49 o 
   1   0   5       13.19        6.79      0.38 o 
   2   0   5      319.69      349.89      9.01 o 
   3   0   5      214.46      206.00      9.33 o 
   4   0   5      248.28      260.42     11.82 o 
   5   0   5      127.53      120.83      3.91 o 
   6   0   5      804.75      771.95     28.98 o 
   7   0   5     2408.65     2414.39     66.31 o 
   8   0   5        0.24        0.41      0.70 o 
   9   0   5        8.30        9.40      0.93 o 
 -10   1   5       12.38       14.38      0.82 o 
  -9   1   5        0.96        1.58      1.01 o 
  -8   1   5      405.78      415.55      9.21 o 
  -7   1   5       15.00       15.37      0.67 o 
  -6   1   5      240.54      229.97      5.81 o 
  -5   1   5      190.99      202.07      4.99 o 
  -4   1   5      192.13      213.00      5.17 o 
  -3   1   5      109.54      110.90      2.83 o 
  -2   1   5      938.63      998.23     27.06 o 
  -1   1   5       29.06       30.67      0.91 o 
   0   1   5      250.66      245.87      8.01 o 
   1   1   5      202.98      223.28      6.98 o 
   2   1   5      548.82      578.89     15.22 o 
   3   1   5      904.64      969.24     41.34 o 
   4   1   5      415.96      475.02     19.45 o 
   5   1   5      262.42      252.44      7.35 o 
   6   1   5       15.29       15.22      1.63 o 
   7   1   5      153.14      156.81      4.80 o 
   8   1   5       37.63       34.19      1.59 o 
   9   1   5      290.74      289.26     11.82 o 
 -10   2   5        6.75        6.46      0.49 o 
  -9   2   5       10.26       10.07      0.77 o 
  -8   2   5      116.02      120.63      3.16 o 
  -7   2   5      238.36      232.58      4.75 o 
  -6   2   5        1.22        1.25      0.36 o 
  -5   2   5      295.31      296.67      8.29 o 
  -4   2   5      185.37      177.88      4.34 o 
  -3   2   5      768.08      848.21     19.41 o 
  -2   2   5     1079.71     1116.84     25.48 o 
  -1   2   5      924.50      908.56     21.30 o 
   0   2   5      898.56      987.19     30.09 o 
   1   2   5      662.48      665.06     20.39 o 
   2   2   5      608.82      654.05     28.20 o 
   3   2   5      210.70      201.29      6.53 o 
   4   2   5      280.33      296.99     12.75 o 
   5   2   5      304.49      308.15      7.16 o 
   6   2   5      488.08      479.29     10.39 o 
   7   2   5      432.96      456.30     12.33 o 
   8   2   5       10.35       10.52      0.82 o 
   9   2   5       41.29       42.74      1.63 o 
 -10   3   5       20.69       24.85      1.04 o 
  -9   3   5      101.56       96.69      2.07 o 
  -8   3   5       63.48       63.39      1.60 o 
  -7   3   5      542.03      524.89     10.37 o 
  -6   3   5      178.18      176.43      3.49 o 
  -5   3   5      213.69      203.81      5.05 o 
  -4   3   5       14.25       13.53      0.68 o 
  -3   3   5      223.13      225.16      5.35 o 
  -2   3   5      564.10      599.37     13.68 o 
  -1   3   5      227.57      233.99      8.79 o 
   0   3   5      850.71      805.77     24.60 o 
   1   3   5        3.24        5.56      0.40 o 
   2   3   5      938.57      892.55     27.58 o 
   3   3   5       47.46       46.13      3.11 o 
   4   3   5      242.64      231.17     11.50 o 
   5   3   5      872.09      849.54     24.08 o 
   6   3   5      170.62      172.17      4.93 o 
   7   3   5      147.26      153.12      4.55 o 
   8   3   5       15.22       15.82      0.93 o 
  -9   4   5       65.36       64.00      3.34 o 
  -8   4   5       28.45       26.50      0.88 o 
  -7   4   5      381.97      377.97     11.45 o 
  -6   4   5      111.76      105.32      2.33 o 
  -5   4   5      275.46      261.10      5.39 o 
  -4   4   5       74.19       82.13      2.28 o 
  -3   4   5       16.15       14.15      0.68 o 
  -2   4   5      824.04      853.35     25.74 o 
  -1   4   5       37.25       50.07      1.81 o 
   0   4   5      147.16      162.72      7.62 o 
   1   4   5        6.04        3.73      0.78 o 
   2   4   5       89.00       79.70      4.51 o 
   3   4   5      182.64      175.16      8.55 o 
   4   4   5      266.24      247.06      5.32 o 
   5   4   5      528.68      506.18     11.15 o 
   6   4   5       57.96       58.78      2.14 o 
   7   4   5       30.95       30.02      1.32 o 
   8   4   5       63.77       70.72      2.87 o 
  -9   5   5        0.08        0.62      0.47 o 
  -8   5   5       52.79       59.96      2.19 o 
  -7   5   5      115.46      115.85      4.27 o 
  -6   5   5      700.07      685.90     15.23 o 
  -5   5   5      257.74      232.03      5.86 o 
  -4   5   5      339.49      331.77      6.48 o 
  -3   5   5        4.34        3.85      0.34 o 
  -2   5   5       11.62       13.90      0.80 o 
  -1   5   5       57.09       54.15      2.70 o 
   0   5   5       43.47       45.19      4.35 o 
   1   5   5       56.66       69.28      8.54 o 
   2   5   5      155.35      152.06      6.32 o 
   3   5   5       28.16       27.51      0.89 o 
   4   5   5      199.61      209.05      4.19 o 
   5   5   5      149.55      153.17      3.61 o 
   6   5   5        4.68        4.29      0.76 o 
   7   5   5       58.52       57.05      1.61 o 
   8   5   5       22.11       19.10      1.24 o 
  -9   6   5       58.94       58.88      2.95 o 
  -8   6   5       57.57       55.94      2.79 o 
  -7   6   5       61.28       68.09      1.98 o 
  -6   6   5       63.36       64.71      1.94 o 
  -5   6   5      713.58      658.43     15.40 o 
  -4   6   5      199.48      202.88      4.02 o 
  -3   6   5       14.72       14.12      0.79 o 
  -2   6   5      369.35      361.65      6.32 o 
  -1   6   5       66.03       71.30      1.54 o 
   0   6   5        6.71        8.64      0.70 o 
   1   6   5      226.84      232.06      4.25 o 
   2   6   5      226.84      230.31      4.75 o 
   3   6   5       89.32       88.88      1.99 o 
   4   6   5       75.77       83.29      1.93 o 
   5   6   5       23.32       23.69      0.91 o 
   6   6   5       62.68       60.72      2.09 o 
   7   6   5       33.18       33.12      1.26 o 
  -7   7   5      132.06      134.62     10.10 o 
  -6   7   5      387.05      376.99     26.21 o 
  -5   7   5       62.79       57.99      2.25 o 
  -4   7   5       41.52       43.34      1.48 o 
  -3   7   5      356.41      378.18      7.19 o 
  -2   7   5      128.68      142.66      3.43 o 
  -1   7   5        1.95        1.88      0.51 o 
   0   7   5      125.80      129.70      2.88 o 
   1   7   5       43.77       46.55      1.32 o 
   2   7   5       20.78       23.27      0.91 o 
   3   7   5       33.24       31.04      1.51 o 
   4   7   5      106.33      101.88      2.60 o 
   5   7   5       27.05       25.66      1.15 o 
   6   7   5       37.89       46.21      1.54 o 
  -6   8   5       40.39       38.65      2.17 o 
  -5   8   5      136.66      130.84      5.52 o 
  -4   8   5       79.69       72.68      2.67 o 
  -3   8   5       46.85       47.44      1.33 o 
  -2   8   5      410.49      438.71      9.42 o 
  -1   8   5      135.37      143.59      3.45 o 
   0   8   5      143.78      157.77      3.74 o 
   1   8   5       75.10       75.04      2.14 o 
   2   8   5        4.82        6.48      0.61 o 
   3   8   5        1.16        1.68      0.47 o 
   4   8   5       10.29       10.09      1.09 o 
   5   8   5       70.39       65.87      2.80 o 
  -5   9   5       15.91       16.16      0.88 o 
  -4   9   5       14.36       14.22      0.88 o 
  -3   9   5       33.58       33.24      1.09 o 
  -2   9   5      221.40      221.77      4.99 o 
  -1   9   5       31.22       33.72      1.27 o 
   0   9   5       89.24       92.89      2.34 o 
   1   9   5       26.03       29.18      1.02 o 
   2   9   5       12.86       13.30      0.71 o 
   3   9   5       55.08       55.91      2.80 o 
  -2  10   5       64.73       53.44      2.80 o 
  -1  10   5       17.63       16.05      0.68 o 
   0  10   5       33.98       27.23      1.40 o 
  -2  -9   6       53.77       57.01      3.88 o 
  -1  -9   6      260.01      267.42     15.08 o 
   0  -9   6       96.99      104.25      6.53 o 
   1  -9   6        8.89       10.41      1.55 o 
   3  -9   6       22.40       25.01      1.40 o 
  -5  -8   6       10.56        9.19      1.08 o 
  -4  -8   6       14.09       13.70      1.03 o 
  -3  -8   6       31.69       30.20      1.69 o 
  -2  -8   6        4.18        5.23      0.88 o 
  -1  -8   6      302.39      311.72     12.75 o 
   0  -8   6        2.86        3.31      0.82 o 
   1  -8   6       92.25       94.11      4.39 o 
   2  -8   6        7.78        7.81      0.99 o 
   3  -8   6       53.02       51.98      2.49 o 
   4  -8   6       58.22       58.27      3.81 o 
   5  -8   6       43.91       43.65      2.17 o 
  -7  -7   6       43.13       40.07      2.04 o 
  -6  -7   6       18.22       16.35      1.10 o 
  -5  -7   6       67.89       68.16      2.65 o 
  -4  -7   6       48.87       43.02      1.99 o 
  -3  -7   6      293.05      268.00     13.91 o 
  -2  -7   6       44.26       45.07      2.53 o 
  -1  -7   6       75.40       81.31      3.90 o 
   0  -7   6      322.59      324.35     12.97 o 
   1  -7   6        0.12        0.39      0.66 o 
   2  -7   6      103.25      103.25      3.37 o 
   3  -7   6       34.05       36.61      1.60 o 
   4  -7   6       28.04       28.80      1.18 o 
   5  -7   6       38.00       37.69      2.02 o 
   6  -7   6       33.69       31.53      1.71 o 
  -8  -6   6        2.36        3.42      0.93 o 
  -7  -6   6       38.31       42.13      2.06 o 
  -6  -6   6      126.21      132.72      4.32 o 
  -5  -6   6      279.01      268.46      8.14 o 
  -4  -6   6      124.43      115.74      6.53 o 
  -3  -6   6      201.97      203.71     10.10 o 
  -2  -6   6      451.90      459.94     17.87 o 
  -1  -6   6        8.64        9.25      1.10 o 
   0  -6   6       33.26       33.69      2.03 o 
   1  -6   6      368.61      352.10     13.85 o 
   2  -6   6      167.91      166.85      5.20 o 
   3  -6   6      108.85      106.25      3.56 o 
   4  -6   6      189.72      193.72      6.58 o 
   5  -6   6       28.88       30.21      1.55 o 
   6  -6   6        9.84       12.89      1.09 o 
  -9  -5   6       47.67       49.86      2.49 o 
  -8  -5   6       37.92       33.13      2.25 o 
  -7  -5   6      205.18      202.78      5.67 o 
  -6  -5   6       81.45       76.88      2.24 o 
  -5  -5   6      414.39      361.90     22.25 o 
  -4  -5   6      712.34      678.38     19.11 o 
  -3  -5   6        6.92        8.83      0.86 o 
  -2  -5   6      101.60       96.69      4.23 o 
  -1  -5   6      224.42      222.73      6.77 o 
   0  -5   6        3.28        2.81      0.66 o 
   1  -5   6      396.32      424.37     15.83 o 
   2  -5   6      136.70      117.32      3.78 o 
   3  -5   6      125.93      122.35      3.78 o 
   4  -5   6      557.40      561.24     17.88 o 
   5  -5   6      108.11      105.70      3.35 o 
   6  -5   6        3.25        5.12      0.78 o 
   7  -5   6       12.79       14.44      1.24 o 
  -9  -4   6       25.80       27.18      1.86 o 
  -8  -4   6      221.79      217.73      7.39 o 
  -7  -4   6      610.94      628.83     15.77 o 
  -6  -4   6       78.77       74.67      2.84 o 
  -5  -4   6      141.98      125.84      6.91 o 
  -4  -4   6      158.43      152.38      4.75 o 
  -3  -4   6      112.40      106.11      3.89 o 
  -2  -4   6      172.37      175.75      5.37 o 
  -1  -4   6       42.21       41.90      1.62 o 
   0  -4   6       39.40       39.62      1.60 o 
   1  -4   6      145.37      148.01      4.57 o 
   2  -4   6      163.68      155.06      6.37 o 
   3  -4   6      688.72      654.38     17.98 o 
   4  -4   6       31.74       35.00      1.48 o 
   5  -4   6       14.94       13.86      1.16 o 
   6  -4   6      243.22      229.75      9.64 o 
   7  -4   6      117.27      115.20      3.57 o 
 -10  -3   6       53.26       55.41      1.94 o 
  -9  -3   6       25.38       28.02      2.49 o 
  -8  -3   6       57.02       59.31      2.72 o 
  -7  -3   6      941.34      969.34     21.50 o 
  -6  -3   6     1061.31      983.67     47.52 o 
  -5  -3   6      208.10      187.35      5.87 o 
  -4  -3   6      328.19      381.40     17.02 o 
  -3  -3   6      160.55      152.18      5.56 o 
  -2  -3   6      645.97      630.68     21.60 o 
  -1  -3   6      230.72      213.08      7.47 o 
   0  -3   6     1600.29     1660.02     54.05 o 
   1  -3   6       55.98       63.27      2.50 o 
   2  -3   6      104.98      103.55      2.78 o 
   3  -3   6       82.95       87.41      2.80 o 
   4  -3   6       46.15       43.11      1.65 o 
   5  -3   6       46.92       45.22      1.46 o 
   6  -3   6      761.56      736.86     21.88 o 
   7  -3   6       37.57       38.92      1.53 o 
   8  -3   6        8.52        8.54      0.93 o 
 -10  -2   6       29.85       33.19      1.07 o 
  -9  -2   6      149.75      153.31      4.61 o 
  -8  -2   6      283.81      283.41      7.33 o 
  -7  -2   6      183.65      181.84      4.38 o 
  -6  -2   6       53.78       47.09      2.61 o 
  -5  -2   6       26.28       22.26      1.05 o 
  -4  -2   6      136.98      169.35      9.11 o 
  -3  -2   6      790.58      785.55     26.41 o 
  -2  -2   6      165.41      202.46      8.70 o 
  -1  -2   6      786.30      817.36     30.11 o 
   0  -2   6       48.02       49.46      1.87 o 
   1  -2   6      427.69      489.03     14.75 o 
   2  -2   6       39.98       50.40      1.98 o 
   3  -2   6       46.78       57.52      2.25 o 
   4  -2   6      772.19      717.18     20.92 o 
   5  -2   6      629.93      599.26     13.39 o 
   6  -2   6      700.48      702.37     18.94 o 
   7  -2   6        0.52        0.44      0.37 o 
   8  -2   6       37.80       41.16      2.17 o 
 -10  -1   6        2.09        1.74      0.47 o 
  -9  -1   6      135.50      136.68      3.41 o 
  -8  -1   6       49.73       49.95      1.73 o 
  -7  -1   6       37.76       37.79      1.34 o 
  -6  -1   6      306.43      315.09      7.88 o 
  -5  -1   6       87.40       91.55      2.80 o 
  -4  -1   6      177.67      184.15      5.91 o 
  -3  -1   6      717.06      813.87     18.88 o 
  -2  -1   6      879.33      984.55     29.86 o 
  -1  -1   6      162.11      184.37      5.88 o 
   0  -1   6      111.31      118.74      3.25 o 
   1  -1   6      627.86      697.22     17.77 o 
   2  -1   6      242.21      272.21      7.15 o 
   3  -1   6      125.05      133.95      6.53 o 
   4  -1   6      754.80      684.12     31.94 o 
   5  -1   6      238.24      231.08      8.67 o 
   6  -1   6        6.43        9.94      0.71 o 
   7  -1   6      292.43      307.69     11.51 o 
   8  -1   6      225.08      235.20      9.17 o 
   9  -1   6       35.55       33.86      1.71 o 
 -10   0   6      356.52      341.73     13.53 o 
  -9   0   6        7.08       13.57      0.94 o 
  -8   0   6       74.57       73.54      2.51 o 
  -7   0   6        9.28        9.97      0.69 o 
  -6   0   6      147.54      146.23      4.03 o 
  -5   0   6     1077.29     1135.81     23.98 o 
  -4   0   6       25.82       31.34      1.05 o 
  -3   0   6      134.15      140.40      3.45 o 
  -2   0   6      553.48      584.36     13.55 o 
  -1   0   6       76.06       73.34      1.66 o 
   0   0   6      490.31      535.46     11.70 o 
   1   0   6     6597.35     7255.14    180.57 o 
   2   0   6     1004.76     1068.05     30.04 o 
   3   0   6      449.73      460.04     20.08 o 
   4   0   6      937.36      970.64     41.94 o 
   5   0   6        0.21        2.60      0.72 o 
   6   0   6      681.37      666.76     25.07 o 
   7   0   6       99.56       95.73      5.98 o 
   8   0   6       43.56       45.00      2.25 o 
   9   0   6        0.16        0.18      0.39 o 
 -10   1   6        2.20        2.17      0.78 o 
  -9   1   6      135.03      137.07      4.18 o 
  -8   1   6       49.43       51.80      1.58 o 
  -7   1   6       37.72       38.10      1.35 o 
  -6   1   6      306.62      300.68      6.38 o 
  -5   1   6       87.58       88.62      2.87 o 
  -4   1   6      176.86      180.79      4.48 o 
  -3   1   6      723.81      823.62     18.90 o 
  -2   1   6      876.76     1001.82     22.83 o 
  -1   1   6      162.65      186.46      4.46 o 
   0   1   6      108.66      118.03      5.13 o 
   1   1   6      626.11      700.29     21.32 o 
   2   1   6      241.28      269.08     12.83 o 
   3   1   6      125.46      142.03      6.37 o 
   4   1   6      757.47      784.31     31.94 o 
   5   1   6      237.98      232.32      5.62 o 
   6   1   6        6.03        7.62      1.71 o 
   7   1   6      292.05      285.01     11.35 o 
   8   1   6      227.11      235.69      6.62 o 
   9   1   6       34.81       35.73      2.10 o 
 -10   2   6       29.40       31.16      1.15 o 
  -9   2   6      150.37      153.59      4.51 o 
  -8   2   6      282.65      284.39      6.80 o 
  -7   2   6      184.23      190.84      3.53 o 
  -6   2   6       54.25       49.23      1.40 o 
  -5   2   6       26.21       23.81      1.63 o 
  -4   2   6      137.56      165.85      4.16 o 
  -3   2   6      791.46      814.03     18.51 o 
  -2   2   6      165.69      211.61      4.99 o 
  -1   2   6      784.24      811.92     18.70 o 
   0   2   6       48.86       48.31      1.81 o 
   1   2   6      427.46      472.31     14.75 o 
   2   2   6       40.67       50.11      2.87 o 
   3   2   6       45.58       57.32      2.95 o 
   4   2   6      772.63      746.60     22.20 o 
   5   2   6      632.45      616.44     13.15 o 
   6   2   6      698.05      724.41     18.93 o 
   7   2   6        0.49        2.57      0.60 o 
   8   2   6       37.94       43.09      1.79 o 
 -10   3   6       53.56       55.26      1.75 o 
  -9   3   6       24.88       26.18      0.79 o 
  -8   3   6       56.43       62.45      1.56 o 
  -7   3   6      938.57      928.24     21.20 o 
  -6   3   6     1065.69     1022.61     25.08 o 
  -5   3   6      208.02      195.13      3.62 o 
  -4   3   6      325.56      364.37      8.87 o 
  -3   3   6      158.61      164.19      4.59 o 
  -2   3   6      641.43      667.40     15.10 o 
  -1   3   6      229.75      216.14      6.76 o 
   0   3   6     1605.89     1639.11     49.82 o 
   1   3   6       55.83       58.62      2.12 o 
   2   3   6      104.94      101.21      3.50 o 
   3   3   6       82.71       86.38      4.97 o 
   4   3   6       45.33       42.94      1.70 o 
   5   3   6       47.33       46.94      2.25 o 
   6   3   6      757.94      761.50     19.70 o 
   7   3   6       38.70       39.89      1.59 o 
   8   3   6        8.26        7.39      0.62 o 
  -9   4   6       25.62       26.40      1.71 o 
  -8   4   6      224.78      210.59      4.35 o 
  -7   4   6      608.63      620.86     12.04 o 
  -6   4   6       80.27       79.74      1.82 o 
  -5   4   6      140.57      134.31      2.94 o 
  -4   4   6      158.88      150.70      2.89 o 
  -3   4   6      114.06      108.62      2.85 o 
  -2   4   6      172.58      180.20      5.77 o 
  -1   4   6       42.53       40.90      1.64 o 
   0   4   6       40.05       42.87      2.49 o 
   1   4   6      146.19      140.79      6.99 o 
   2   4   6      164.05      144.22      7.46 o 
   3   4   6      689.00      656.27     14.14 o 
   4   4   6       31.58       31.94      0.96 o 
   5   4   6       15.05       14.45      0.99 o 
   6   4   6      242.42      235.60      6.52 o 
   7   4   6      118.54      113.06      3.40 o 
   8   4   6       17.43       11.75      2.56 o 
  -9   5   6       48.50       50.33      2.33 o 
  -8   5   6       37.04       31.75      2.10 o 
  -7   5   6      205.29      198.69      6.06 o 
  -6   5   6       81.90       78.10      2.99 o 
  -5   5   6      413.29      383.77     14.66 o 
  -4   5   6      709.15      694.73     12.25 o 
  -3   5   6        6.67        7.90      0.47 o 
  -2   5   6      101.19       94.60      2.47 o 
  -1   5   6      223.44      222.78      6.24 o 
   0   5   6        3.15        2.32      0.43 o 
   1   5   6      393.79      404.54     36.40 o 
   2   5   6      138.66      123.71      3.04 o 
   3   5   6      125.73      119.07      2.61 o 
   4   5   6      555.18      552.10     14.56 o 
   5   5   6      107.13      105.24      2.71 o 
   6   5   6        3.32        5.81      0.56 o 
   7   5   6       13.18       15.21      0.92 o 
  -8   6   6        2.31        2.98      0.36 o 
  -7   6   6       37.78       40.78      2.80 o 
  -6   6   6      126.20      126.68      3.38 o 
  -5   6   6      278.97      272.07      6.58 o 
  -4   6   6      124.12      127.96      4.02 o 
  -3   6   6      200.08      212.44      6.38 o 
  -2   6   6      451.06      457.30      8.60 o 
  -1   6   6        8.83       10.28      0.54 o 
   0   6   6       33.58       34.82      1.08 o 
   1   6   6      369.25      354.90      7.50 o 
   2   6   6      168.08      181.10      3.79 o 
   3   6   6      109.19      113.24      2.43 o 
   4   6   6      189.92      187.80      3.82 o 
   5   6   6       29.33       28.66      1.32 o 
   6   6   6        9.93       10.72      0.77 o 
   7   6   6        8.15       11.18      0.93 o 
  -7   7   6       43.01       42.38      2.17 o 
  -6   7   6       18.01       17.07      1.10 o 
  -5   7   6       67.93       73.09      5.20 o 
  -4   7   6       49.82       44.49      1.46 o 
  -3   7   6      293.38      312.83      6.51 o 
  -2   7   6       44.75       47.57      1.54 o 
  -1   7   6       75.44       81.98      1.90 o 
   0   7   6      321.39      328.09      6.29 o 
   1   7   6        0.10        0.09      0.31 o 
   2   7   6      102.77      100.99      2.65 o 
   3   7   6       34.20       36.07      1.27 o 
   4   7   6       27.50       27.77      1.04 o 
   5   7   6       37.14       39.92      1.43 o 
   6   7   6       33.58       28.74      1.55 o 
  -6   8   6       68.35       77.62      4.82 o 
  -5   8   6       10.50        8.48      0.77 o 
  -4   8   6       14.44       13.83      0.97 o 
  -3   8   6       31.49       32.49      1.14 o 
  -2   8   6        4.25        5.41      0.71 o 
  -1   8   6      300.53      325.60      7.13 o 
   0   8   6        3.06        3.16      0.49 o 
   1   8   6       93.02       97.45      2.51 o 
   2   8   6        7.41        6.45      0.61 o 
   3   8   6       52.30       52.87      2.56 o 
   4   8   6       57.51       61.20      2.64 o 
   5   8   6       44.85       45.98      2.02 o 
  -5   9   6       17.27       13.67      1.09 o 
  -4   9   6        5.32        4.50      0.78 o 
  -3   9   6       36.31       41.62      1.23 o 
  -2   9   6       53.68       54.84      1.54 o 
  -1   9   6      259.22      260.77      5.82 o 
   0   9   6       97.12      104.24      2.51 o 
   1   9   6        9.34       10.94      0.65 o 
   2   9   6      117.56      116.91      3.35 o 
   3   9   6       22.45       22.21      1.40 o 
   2  -9   7        7.16        9.47      0.93 o 
  -5  -8   7       55.97       56.08      4.66 o 
  -4  -8   7        2.08        2.70      0.59 o 
  -3  -8   7       53.15       49.76      2.31 o 
  -2  -8   7       13.19       12.28      1.21 o 
  -1  -8   7       23.95       27.47      1.81 o 
   0  -8   7      320.97      333.32     13.08 o 
   1  -8   7       68.87       68.49      3.35 o 
   2  -8   7       35.63       39.08      1.86 o 
   3  -8   7      136.57      126.18      5.36 o 
   4  -8   7      112.75      111.52      3.88 o 
  -7  -7   7       31.66       28.89      1.86 o 
  -6  -7   7       99.25      106.72      3.51 o 
  -5  -7   7        4.75        7.20      0.83 o 
  -4  -7   7        0.85        0.55      0.52 o 
  -3  -7   7       80.50       72.85      3.36 o 
  -2  -7   7      298.06      300.07     12.26 o 
  -1  -7   7      153.47      152.98      6.54 o 
   0  -7   7       17.16       18.02      1.48 o 
   1  -7   7       16.87       17.49      1.48 o 
   2  -7   7      100.36      107.14      3.44 o 
   3  -7   7      185.90      182.71      5.48 o 
   4  -7   7       10.55        8.42      0.71 o 
   5  -7   7        4.88        6.91      0.55 o 
  -8  -6   7       30.49       26.40      1.86 o 
  -7  -6   7       15.19       13.45      0.99 o 
  -6  -6   7       59.04       62.50      2.58 o 
  -5  -6   7       61.40       60.15      2.55 o 
  -4  -6   7       10.50        9.91      0.97 o 
  -3  -6   7       35.01       37.31      1.83 o 
  -2  -6   7      118.58      109.91      5.28 o 
  -1  -6   7       13.07       13.08      1.32 o 
   0  -6   7       17.75       21.31      2.41 o 
   1  -6   7      189.29      188.01      5.65 o 
   2  -6   7      123.25      126.41      3.92 o 
   3  -6   7        2.67        3.61      0.64 o 
   4  -6   7       19.31       19.37      1.10 o 
   5  -6   7      121.74      126.95      3.79 o 
   6  -6   7       39.79       43.34      2.02 o 
  -9  -5   7       29.89       34.33      1.86 o 
  -8  -5   7       21.78       21.56      1.37 o 
  -7  -5   7       13.33       13.99      1.16 o 
  -6  -5   7      244.62      248.53      5.53 o 
  -5  -5   7      106.38       98.05      5.63 o 
  -4  -5   7      309.90      314.45      9.26 o 
  -3  -5   7       36.13       38.24      1.95 o 
  -2  -5   7       81.94       87.91      3.90 o 
  -1  -5   7       27.91       30.57      1.81 o 
   0  -5   7       17.97       18.87      1.43 o 
   1  -5   7      273.52      249.96      7.29 o 
   2  -5   7       36.31       39.51      1.89 o 
   3  -5   7       36.18       35.46      1.55 o 
   4  -5   7      141.25      136.56      4.39 o 
   5  -5   7       46.30       45.49      1.81 o 
   6  -5   7       91.14       88.62      2.75 o 
   7  -5   7       79.96       80.32      3.26 o 
  -9  -4   7       69.10       69.18      2.72 o 
  -8  -4   7      198.76      208.19      7.13 o 
  -7  -4   7      302.74      310.40      6.99 o 
  -6  -4   7      101.48       91.81      3.48 o 
  -5  -4   7       60.67       56.06      2.36 o 
  -4  -4   7      369.04      400.75     13.78 o 
  -3  -4   7      107.96      114.94      6.95 o 
  -2  -4   7      177.63      175.93      5.35 o 
  -1  -4   7       10.44        9.79      0.77 o 
   0  -4   7        4.67        5.49      0.63 o 
   1  -4   7        5.40        7.69      0.99 o 
   2  -4   7       40.71       41.80      2.20 o 
   3  -4   7      977.53      915.58     28.87 o 
   4  -4   7      263.50      257.08      7.14 o 
   5  -4   7      214.74      220.99      6.26 o 
   6  -4   7        2.87        3.68      0.47 o 
   7  -4   7       86.63       87.60      2.69 o 
 -10  -3   7       16.51       16.58      0.82 o 
  -9  -3   7      118.87      122.10      3.79 o 
  -8  -3   7      121.08      124.73      3.56 o 
  -7  -3   7      133.18      130.52      3.16 o 
  -6  -3   7      195.83      178.68      8.63 o 
  -5  -3   7      377.74      373.14     12.33 o 
  -4  -3   7       22.12       19.23      1.13 o 
  -3  -3   7       46.82       51.07      1.85 o 
  -2  -3   7       51.93       53.39      1.94 o 
  -1  -3   7      460.67      512.21     17.20 o 
   0  -3   7       97.57      108.55      6.21 o 
   1  -3   7      287.14      282.42      8.40 o 
   2  -3   7       18.85       21.01      1.30 o 
   4  -3   7      351.12      341.10      9.29 o 
   5  -3   7      144.77      136.36      3.44 o 
   6  -3   7      381.53      391.67     10.72 o 
   7  -3   7       36.52       34.73      1.30 o 
   8  -3   7       22.69       25.63      1.55 o 
 -10  -2   7      105.43      104.60      2.60 o 
  -9  -2   7      321.68      313.35      9.13 o 
  -8  -2   7      383.46      376.50      9.63 o 
  -7  -2   7        9.56       10.39      1.57 o 
  -6  -2   7      348.79      316.91     16.65 o 
  -5  -2   7        1.49        3.12      0.60 o 
  -4  -2   7        1.24        2.00      1.08 o 
  -3  -2   7      268.09      250.16      8.82 o 
  -2  -2   7      240.25      240.27      7.81 o 
  -1  -2   7      569.82      591.55     17.89 o 
   0  -2   7      495.58      589.94     17.78 o 
   1  -2   7      399.23      419.23     12.98 o 
   2  -2   7       27.72       30.19      1.48 o 
   3  -2   7      236.65      234.43     11.04 o 
   4  -2   7      160.09      159.07      3.45 o 
   5  -2   7      175.86      172.32      4.16 o 
   6  -2   7       62.77       66.80      2.23 o 
   7  -2   7      237.39      232.40      9.17 o 
   8  -2   7       12.59       19.26      1.24 o 
 -10  -1   7       16.15       17.05      1.71 o 
  -9  -1   7      105.53      109.78      3.41 o 
  -8  -1   7     1080.96     1140.13     25.20 o 
  -7  -1   7        1.63        5.64      0.76 o 
  -6  -1   7        3.06        5.16      0.85 o 
  -5  -1   7      999.26     1033.93     26.26 o 
  -4  -1   7      534.84      572.72     19.42 o 
  -3  -1   7      397.70      438.99     19.30 o 
  -2  -1   7      690.87      692.88     21.60 o 
  -1  -1   7      123.29      140.44      4.51 o 
   0  -1   7      315.74      372.82     19.83 o 
   1  -1   7      367.47      396.78     17.04 o 
   2  -1   7      413.86      434.63     13.75 o 
   3  -1   7      298.87      315.98     14.93 o 
   4  -1   7       43.26       40.60      1.75 o 
   5  -1   7      122.50      124.83      3.21 o 
   6  -1   7        6.14        6.18      0.62 o 
   7  -1   7      142.68      147.78      6.06 o 
   8  -1   7       25.57       28.58      1.40 o 
 -10   0   7        0.77        3.19      0.93 o 
  -9   0   7       15.73       14.52      0.76 o 
  -8   0   7      351.70      352.00      8.11 o 
  -7   0   7        1.21        0.41      0.37 o 
  -6   0   7      136.77      124.89      4.03 o 
  -5   0   7      155.27      203.34      5.08 o 
  -4   0   7      606.46      684.87     16.05 o 
  -3   0   7      511.31      568.32     13.13 o 
  -2   0   7      578.62      626.76     19.22 o 
  -1   0   7      469.61      476.42     11.90 o 
   0   0   7      256.83      265.09      8.30 o 
   1   0   7      262.72      304.04      7.96 o 
   2   0   7      380.15      385.22     16.96 o 
   3   0   7        0.13        0.31      0.62 o 
   4   0   7      334.66      344.06     10.96 o 
   5   0   7      207.57      203.14      5.72 o 
   6   0   7       91.68       81.40      2.83 o 
   7   0   7      222.10      212.05      6.17 o 
   8   0   7        1.32        1.66      0.85 o 
 -10   1   7       15.94       17.43      0.88 o 
  -9   1   7      106.19      105.49      3.41 o 
  -8   1   7     1080.05     1134.70     24.72 o 
  -7   1   7        1.52        3.67      0.54 o 
  -6   1   7        3.17        6.46      0.97 o 
  -5   1   7      999.54     1007.59     23.50 o 
  -4   1   7      529.25      541.53     13.01 o 
  -3   1   7      399.31      444.72     11.07 o 
  -2   1   7      688.46      730.45     16.51 o 
  -1   1   7      122.63      136.95      4.56 o 
   0   1   7      314.72      350.71     11.16 o 
   1   1   7      366.32      408.11     17.43 o 
   2   1   7      415.44      473.19     19.61 o 
   3   1   7      300.10      348.95     14.77 o 
   4   1   7       42.59       42.15      1.64 o 
   5   1   7      121.66      124.84      3.12 o 
   6   1   7        6.28        6.71      0.66 o 
   7   1   7      141.65      148.09      4.54 o 
   8   1   7       25.78       26.09      1.19 o 
 -10   2   7      105.56      108.10      7.38 o 
  -9   2   7      323.34      332.04     10.03 o 
  -8   2   7      382.49      378.13      7.59 o 
  -7   2   7        9.32       11.28      0.57 o 
  -6   2   7      347.90      331.41      6.34 o 
  -5   2   7        1.46        1.94      0.55 o 
  -4   2   7        1.25        0.67      0.36 o 
  -3   2   7      268.23      262.01      6.38 o 
  -2   2   7      240.52      251.98      9.95 o 
  -1   2   7      572.23      580.83     18.01 o 
   0   2   7      490.76      572.74     17.83 o 
   1   2   7      400.22      420.27     12.98 o 
   2   2   7       27.93       34.48      1.86 o 
   3   2   7      234.99      243.13     10.73 o 
   4   2   7      160.29      159.71      2.98 o 
   5   2   7      174.97      183.44      8.31 o 
   6   2   7       63.32       69.35      2.45 o 
   7   2   7      234.14      230.85      6.57 o 
   8   2   7       12.55       16.46      0.93 o 
 -10   3   7       16.03       16.31      1.24 o 
  -9   3   7      118.43      119.02      3.27 o 
  -8   3   7      120.95      121.20      2.68 o 
  -7   3   7      132.55      130.30      2.85 o 
  -6   3   7      195.84      191.90      3.44 o 
  -5   3   7      376.64      379.95      7.75 o 
  -4   3   7       22.32       19.77      0.89 o 
  -3   3   7       46.75       54.80      2.35 o 
  -2   3   7       53.63       56.30      1.57 o 
  -1   3   7      462.11      511.28     24.20 o 
   0   3   7       97.96      109.64      4.74 o 
   1   3   7      287.15      289.10      8.96 o 
   2   3   7       18.75       19.75      2.16 o 
   4   3   7      351.67      329.78      7.64 o 
   5   3   7      146.27      144.92      4.22 o 
   6   3   7      376.94      395.30     10.69 o 
   7   3   7       36.44       34.99      1.48 o 
   8   3   7       22.29       26.80      1.09 o 
  -9   4   7       67.87       63.85      3.11 o 
  -8   4   7      198.04      201.75      3.66 o 
  -7   4   7      300.16      304.67      6.22 o 
  -6   4   7      101.53       95.43      2.09 o 
  -5   4   7       61.44       59.44      1.31 o 
  -4   4   7      368.30      375.94      9.34 o 
  -3   4   7      108.53      107.94      3.45 o 
  -2   4   7      177.95      174.62     13.06 o 
  -1   4   7       10.40       10.68      0.91 o 
   0   4   7        4.63        6.50      1.48 o 
   1   4   7        5.79        8.67      1.18 o 
   2   4   7       39.85       37.26      2.49 o 
   3   4   7      974.26      912.26     17.16 o 
   4   4   7      263.66      240.65      5.90 o 
   5   4   7      213.15      211.34      9.54 o 
   6   4   7        2.85        2.85      0.70 o 
   7   4   7       87.86       89.84      2.69 o 
  -9   5   7       30.61       33.71      1.71 o 
  -8   5   7       21.72       20.07      1.08 o 
  -7   5   7       13.21       13.38      0.69 o 
  -6   5   7      246.67      255.93      5.04 o 
  -5   5   7      106.16      104.93      3.43 o 
  -4   5   7      310.71      314.91      7.52 o 
  -3   5   7       36.27       34.90      1.20 o 
  -2   5   7       81.06       82.64      2.71 o 
  -1   5   7       28.00       28.00      1.26 o 
   0   5   7       18.42       17.36      0.77 o 
   1   5   7      273.07      257.78      6.66 o 
   2   5   7       36.74       43.15      1.60 o 
   3   5   7       36.51       36.52      1.23 o 
   4   5   7      143.85      148.39      3.13 o 
   5   5   7       46.21       49.06      1.49 o 
   6   5   7       90.57       89.68      2.30 o 
  -8   6   7       30.49       26.28      1.26 o 
  -7   6   7       15.46       14.86      0.73 o 
  -6   6   7       59.42       64.47      1.87 o 
  -5   6   7       61.40       65.39      1.83 o 
  -4   6   7       10.83       10.67      0.77 o 
  -3   6   7       36.01       38.96      2.42 o 
  -2   6   7      117.54      108.60      2.44 o 
  -1   6   7       13.02       12.49      0.66 o 
   0   6   7       16.94       21.02      1.14 o 
   1   6   7      189.40      192.26      4.35 o 
   2   6   7      122.17      123.82      2.61 o 
   3   6   7        2.56        2.58      0.39 o 
   4   6   7       19.12       17.54      0.78 o 
   5   6   7      120.48      120.39      5.05 o 
   6   6   7       40.09       38.44      2.95 o 
  -7   7   7       31.89       27.14      1.26 o 
  -6   7   7       98.09      106.51      8.16 o 
  -5   7   7        4.83        6.96      0.82 o 
  -4   7   7        0.77        0.52      0.71 o 
  -3   7   7       80.24       80.64      2.09 o 
  -2   7   7      296.59      310.39      6.86 o 
  -1   7   7      154.61      154.87      3.18 o 
   0   7   7       16.86       19.03      0.81 o 
   1   7   7       16.81       17.25      0.85 o 
   2   7   7      101.09      103.40      2.71 o 
   3   7   7      186.11      183.70      4.27 o 
   4   7   7       10.93        9.06      0.61 o 
   5   7   7        4.82        6.29      0.55 o 
  -6   8   7       18.25       13.23      1.16 o 
  -5   8   7       57.06       59.18      3.11 o 
  -4   8   7        2.15        3.58      0.82 o 
  -3   8   7       52.39       51.28      1.64 o 
  -2   8   7       13.31       12.74      0.73 o 
  -1   8   7       24.03       28.01      1.08 o 
   0   8   7      321.85      323.26      7.56 o 
   1   8   7       69.12       68.24      3.18 o 
   2   8   7       35.38       37.17      1.53 o 
   3   8   7      137.43      122.92      4.97 o 
   4   8   7      113.21      111.73      4.35 o 
  -4   9   7        7.78        5.13      0.78 o 
  -3   9   7       23.37       22.90      1.39 o 
  -2   9   7       25.68       25.33      0.86 o 
  -1   9   7       74.05       71.31      1.85 o 
   0   9   7       89.10       89.63      2.29 o 
   1   9   7       13.82       14.48      0.82 o 
   2   9   7        7.30        8.88      0.60 o 
  -4  -8   8       51.77       51.03      2.84 o 
  -3  -8   8       19.60       19.82      1.43 o 
  -2  -8   8       67.68       64.69      3.13 o 
  -1  -8   8       73.54       73.50      3.46 o 
   0  -8   8       92.46      100.62      4.39 o 
   1  -8   8       77.54       79.79      3.02 o 
   2  -8   8       18.78       15.94      0.90 o 
   3  -8   8       53.35       48.25      1.65 o 
  -7  -7   8        7.44        9.63      1.09 o 
  -6  -7   8       21.67       22.28      1.69 o 
  -5  -7   8        3.30        3.13      0.64 o 
  -4  -7   8        7.24        7.65      0.88 o 
  -3  -7   8        6.42        4.20      0.78 o 
  -2  -7   8       99.47       99.27      4.45 o 
  -1  -7   8        0.94        1.71      0.66 o 
   0  -7   8       28.12       31.58      1.92 o 
   1  -7   8       89.34       93.36      3.12 o 
   2  -7   8        9.90       10.87      0.87 o 
   3  -7   8      177.58      182.18      4.72 o 
   4  -7   8        7.24        6.59      0.60 o 
   5  -7   8       30.61       31.07      1.55 o 
  -8  -6   8        1.35        1.55      0.62 o 
  -7  -6   8       25.42       27.76      1.95 o 
  -6  -6   8        8.44        7.02      0.84 o 
  -5  -6   8       45.66       45.44      2.98 o 
  -4  -6   8      101.03       91.46      6.26 o 
  -3  -6   8      137.29      144.75      4.77 o 
  -2  -6   8      126.92      146.47      6.29 o 
  -1  -6   8       35.05       33.55      2.09 o 
   0  -6   8        6.80        6.51      0.71 o 
   1  -6   8      177.07      171.66      5.20 o 
   2  -6   8      424.84      442.51     12.16 o 
   3  -6   8      315.34      309.83      7.93 o 
   4  -6   8       32.57       37.28      1.48 o 
   5  -6   8       45.25       46.83      1.65 o 
  -9  -5   8       33.47       38.21      2.02 o 
  -8  -5   8       16.19       12.27      1.55 o 
  -7  -5   8      155.25      168.25      4.92 o 
  -6  -5   8       33.36       32.04      1.87 o 
  -5  -5   8       75.73       68.57      5.78 o 
  -4  -5   8      129.95      122.95      4.13 o 
  -3  -5   8       34.90       41.38      3.16 o 
  -2  -5   8      103.06      108.25      4.67 o 
  -1  -5   8      117.13      124.36      4.86 o 
   0  -5   8        0.29        0.72      0.45 o 
   1  -5   8      113.14      110.64      3.54 o 
   2  -5   8      336.39      337.95      9.63 o 
   3  -5   8      468.98      479.60     12.92 o 
   4  -5   8       43.74       44.11      1.76 o 
   5  -5   8       64.81       68.79      2.95 o 
   6  -5   8       61.26       66.50      2.41 o 
  -9  -4   8       35.18       38.47      1.48 o 
  -8  -4   8       10.64       11.92      0.84 o 
  -7  -4   8        7.52        9.19      0.90 o 
  -6  -4   8       31.99       31.07      1.86 o 
  -5  -4   8      237.13      207.12      7.52 o 
  -4  -4   8      140.16      152.51      9.17 o 
  -3  -4   8       58.88       61.65      2.91 o 
  -2  -4   8       86.70       85.51      3.79 o 
  -1  -4   8       44.89       40.71      2.20 o 
   0  -4   8      144.35      146.49      6.04 o 
   1  -4   8       13.86       15.32      0.94 o 
   2  -4   8       61.48       62.38      1.92 o 
   3  -4   8      249.96      259.55      7.25 o 
   4  -4   8      422.95      404.89     11.05 o 
   5  -4   8       86.12       84.69      2.75 o 
   6  -4   8       21.42       23.39      0.92 o 
   7  -4   8       41.08       47.07      2.33 o 
 -10  -3   8       21.02       17.64      0.82 o 
  -9  -3   8       49.28       57.05      2.03 o 
  -8  -3   8       40.54       37.33      1.58 o 
  -7  -3   8      226.41      218.80      5.61 o 
  -6  -3   8       41.50       37.94      2.04 o 
  -5  -3   8       17.42       19.01      0.86 o 
  -4  -3   8       79.67       87.59      4.08 o 
  -3  -3   8       76.60       70.04      2.45 o 
  -2  -3   8      264.02      238.94      7.16 o 
  -1  -3   8      247.12      242.89      7.39 o 
   0  -3   8      271.77      272.76      8.12 o 
   1  -3   8      365.59      356.55     14.13 o 
   3  -3   8      833.75      794.46     21.85 o 
   4  -3   8       37.33       36.37      1.28 o 
   5  -3   8      123.61      129.04      3.20 o 
   6  -3   8       84.43       89.02      2.26 o 
   7  -3   8       36.82       36.81      2.02 o 
 -10  -2   8       15.39       16.46      0.71 o 
  -9  -2   8      161.81      166.31      4.94 o 
  -8  -2   8      291.13      297.71      7.86 o 
  -7  -2   8       17.75       15.91      1.01 o 
  -6  -2   8      488.37      442.63     11.49 o 
  -5  -2   8        9.92        9.90      1.02 o 
  -4  -2   8       43.30       39.31      1.81 o 
  -3  -2   8      136.38      124.00      4.00 o 
  -2  -2   8      119.78      113.32      3.37 o 
  -1  -2   8      675.99      713.56     19.05 o 
   0  -2   8      167.15      179.96      5.77 o 
   1  -2   8      119.53      128.00      4.39 o 
   2  -2   8       41.19       35.95      2.25 o 
   3  -2   8       93.82       93.77      2.26 o 
   4  -2   8      103.89       93.76      2.45 o 
   5  -2   8      132.85      130.01      3.14 o 
   6  -2   8       10.60       10.19      0.56 o 
   7  -2   8       26.70       28.42      1.71 o 
   8  -2   8      101.70       86.40      3.57 o 
 -10  -1   8       80.30       85.16      2.69 o 
  -9  -1   8       24.57       29.79      1.20 o 
  -8  -1   8       35.07       40.02      1.72 o 
  -7  -1   8       52.87       48.52      1.83 o 
  -6  -1   8      238.28      229.43      6.10 o 
  -5  -1   8      346.29      369.60     12.24 o 
  -4  -1   8      225.55      246.86     11.22 o 
  -3  -1   8        1.88        7.78      1.94 o 
  -2  -1   8      326.81      362.38     11.11 o 
  -1  -1   8      387.26      432.14     24.58 o 
   0  -1   8       52.35       61.33      2.31 o 
   1  -1   8      104.77      107.04      3.74 o 
   2  -1   8        2.82        4.43      0.66 o 
   3  -1   8       76.17       72.51      3.18 o 
   4  -1   8      109.35      103.91      2.63 o 
   5  -1   8       57.46       62.13      1.64 o 
   6  -1   8        4.08        4.35      0.78 o 
   7  -1   8       75.02       83.11      3.42 o 
   8  -1   8       29.38       30.44      1.71 o 
 -10   0   8      270.64      274.29     10.88 o 
  -9   0   8      358.48      372.30     10.22 o 
  -8   0   8      327.26      323.41      7.57 o 
  -7   0   8      282.87      280.37      6.72 o 
  -6   0   8       17.22       15.06      0.90 o 
  -5   0   8       44.87       47.59      1.70 o 
  -4   0   8      101.95      119.27      3.36 o 
  -3   0   8       36.88       37.74      1.65 o 
  -2   0   8       77.15       68.82      3.57 o 
  -1   0   8       59.54       58.96      2.20 o 
   0   0   8        2.41        6.84      0.66 o 
   1   0   8      333.70      375.45     11.66 o 
   2   0   8       12.20        9.63      1.09 o 
   3   0   8        2.48        6.89      1.55 o 
   4   0   8      198.98      216.56      4.93 o 
   5   0   8        0.01        0.31      0.37 o 
   6   0   8      312.15      278.54      7.99 o 
   7   0   8        0.34        1.59      0.37 o 
   8   0   8       18.44       14.84      0.86 o 
 -10   1   8       80.09       85.11      2.58 o 
  -9   1   8       23.96       29.74      1.71 o 
  -8   1   8       34.61       36.27      1.34 o 
  -7   1   8       52.91       50.08      1.88 o 
  -6   1   8      237.91      226.73      5.51 o 
  -5   1   8      345.00      372.52      8.92 o 
  -4   1   8      225.92      245.88      6.88 o 
  -3   1   8        2.08        5.83      0.66 o 
  -2   1   8      326.34      351.17     11.16 o 
  -1   1   8      387.50      444.86     13.59 o 
   0   1   8       52.63       63.84      3.26 o 
   1   1   8      105.50      111.56      5.28 o 
   2   1   8        2.49        3.42      0.78 o 
   3   1   8       76.59       74.85      2.50 o 
   4   1   8      110.15      105.21      2.70 o 
   5   1   8       57.59       56.15      1.85 o 
   6   1   8        4.04        4.87      0.60 o 
   7   1   8       74.51       77.53      2.68 o 
   8   1   8       29.65       33.35      1.30 o 
 -10   2   8       15.59       18.86      0.65 o 
  -9   2   8      161.88      164.09      7.14 o 
  -8   2   8      290.65      309.68      6.20 o 
  -7   2   8       17.59       15.74      0.65 o 
  -6   2   8      487.92      455.83     10.58 o 
  -5   2   8       10.22       12.04      1.25 o 
  -4   2   8       43.02       38.99      1.87 o 
  -3   2   8      135.25      133.36      4.97 o 
  -2   2   8      120.69      117.67      4.04 o 
  -1   2   8      679.92      739.82     22.09 o 
   0   2   8      167.23      168.64      8.16 o 
   1   2   8      116.88      129.66      5.75 o 
   2   2   8       40.96       37.43      2.17 o 
   3   2   8       93.30       98.19      2.17 o 
   4   2   8      102.87       92.33      2.62 o 
   5   2   8      131.42      126.71      3.64 o 
   6   2   8       10.21        9.14      0.86 o 
   7   2   8       27.40       28.30      1.30 o 
  -9   3   8       49.41       55.57      2.19 o 
  -8   3   8       40.36       40.42      1.13 o 
  -7   3   8      229.35      228.44      4.62 o 
  -6   3   8       42.15       42.96      1.24 o 
  -5   3   8       17.60       19.00      0.58 o 
  -4   3   8       80.42       81.49      2.00 o 
  -3   3   8       75.27       69.29      3.33 o 
  -2   3   8      263.60      240.60     18.04 o 
  -1   3   8      247.92      255.59     11.58 o 
   0   3   8      269.71      276.99     17.49 o 
   1   3   8      363.49      367.22     15.94 o 
   2   3   8       59.37       28.58      5.75 o 
   3   3   8      834.98      823.23     17.41 o 
   4   3   8       38.52       39.00      1.28 o 
   5   3   8      124.67      128.80      5.02 o 
   6   3   8       84.31       90.48      2.90 o 
   7   3   8       37.11       38.03      2.49 o 
  -9   4   8       35.32       36.19      1.86 o 
  -8   4   8       11.02       12.67      0.71 o 
  -7   4   8        7.48        8.17      0.61 o 
  -6   4   8       31.96       31.56      1.46 o 
  -5   4   8      237.01      227.08      5.25 o 
  -4   4   8      140.44      138.96      3.78 o 
  -3   4   8       58.31       59.24      1.49 o 
  -2   4   8       86.36       85.22      3.23 o 
  -1   4   8       45.09       42.06      2.78 o 
   0   4   8      144.81      141.59      6.06 o 
   1   4   8       13.54       15.05      1.43 o 
   2   4   8       61.72       60.12      2.37 o 
   3   4   8      248.37      249.12      4.84 o 
   4   4   8      421.12      395.63     12.10 o 
   5   4   8       85.91       82.13      1.98 o 
   6   4   8       21.15       22.22      1.10 o 
   7   4   8       41.97       50.12      1.65 o 
  -9   5   8       33.49       41.01      2.17 o 
  -8   5   8       16.54       16.35      1.86 o 
  -7   5   8      154.93      168.26      4.04 o 
  -6   5   8       34.01       32.41      1.77 o 
  -5   5   8       75.60       71.95      2.02 o 
  -4   5   8      130.90      121.02      2.97 o 
  -3   5   8       35.24       36.64      1.62 o 
  -2   5   8      103.17      104.37      2.33 o 
  -1   5   8      117.76      126.49      5.05 o 
   0   5   8        0.40        1.46      0.37 o 
   1   5   8      112.67      110.56      3.60 o 
   2   5   8      338.99      340.58      5.89 o 
   3   5   8      465.45      459.84      7.94 o 
   4   5   8       44.28       43.64      1.30 o 
   5   5   8       63.71       66.92      1.66 o 
   6   5   8       60.62       64.00      1.72 o 
  -8   6   8        1.42        1.40      0.44 o 
  -7   6   8       25.43       27.86      3.34 o 
  -6   6   8        8.19        7.97      0.82 o 
  -5   6   8       44.63       48.46      2.95 o 
  -4   6   8      102.70       98.16      6.41 o 
  -3   6   8      139.22      148.91      4.39 o 
  -2   6   8      126.20      142.62      3.56 o 
  -1   6   8       34.40       34.17      1.28 o 
   0   6   8        6.50        6.63      0.63 o 
   1   6   8      178.49      173.14      4.03 o 
   2   6   8      423.00      430.94      9.16 o 
   3   6   8      313.77      313.11      6.04 o 
   4   6   8       32.33       33.81      1.27 o 
   5   6   8       45.54       44.11      1.59 o 
  -7   7   8        7.45        8.67      1.32 o 
  -6   7   8       21.29       20.66      1.55 o 
  -5   7   8        3.26        2.80      0.78 o 
  -4   7   8        7.33        9.36      1.32 o 
  -3   7   8        6.42        3.55      0.86 o 
  -2   7   8       97.90       95.92      3.34 o 
  -1   7   8        0.97        0.87      0.39 o 
   0   7   8       27.92       29.83      1.68 o 
   1   7   8       88.48       96.98      2.44 o 
   2   7   8       10.49       11.59      0.72 o 
   3   7   8      178.14      177.63      4.12 o 
   4   7   8        7.10        5.88      0.47 o 
  -5   8   8        1.94        3.88      0.78 o 
  -4   8   8       52.04       50.73      3.57 o 
  -3   8   8       19.72       20.11      1.54 o 
  -2   8   8       67.71       63.18      1.78 o 
  -1   8   8       73.09       74.79      2.00 o 
   0   8   8       92.93       94.68      3.50 o 
   1   8   8       77.08       74.29      2.33 o 
   2   8   8       18.89       15.20      0.93 o 
   3   8   8       53.65       48.81      2.25 o 
  -3   9   8      110.58       91.53      4.35 o 
  -2   9   8       23.99       20.63      0.80 o 
  -1   9   8        7.31        7.30      0.66 o 
   0   9   8       20.22       22.37      1.01 o 
   1   9   8       41.90       40.48      1.48 o 
  -3  -8   9        5.87        5.59      1.09 o 
  -2  -8   9       74.04       69.29      4.66 o 
  -1  -8   9       13.67       13.05      1.71 o 
   0  -8   9       83.86       90.01      2.92 o 
   1  -8   9       33.26       31.56      1.26 o 
   2  -8   9      106.73      100.29      3.34 o 
  -5  -7   9       44.52       43.28      1.99 o 
  -4  -7   9       68.72       62.08      2.83 o 
  -3  -7   9       61.18       52.47      5.31 o 
  -2  -7   9        9.84        9.70      1.15 o 
  -1  -7   9       48.27       50.25      1.94 o 
   0  -7   9       13.25       15.21      0.80 o 
   1  -7   9      484.27      469.71     10.65 o 
   2  -7   9       16.24       19.06      1.34 o 
   3  -7   9       23.00       23.90      1.16 o 
   4  -7   9        2.60        2.65      0.78 o 
  -8  -6   9      106.10      103.80      4.51 o 
  -7  -6   9       21.55       20.80      1.60 o 
  -6  -6   9       56.38       60.76      2.37 o 
  -5  -6   9       25.26       29.44      2.13 o 
  -4  -6   9       20.39       18.57      1.24 o 
  -3  -6   9        9.94       10.03      1.01 o 
  -2  -6   9      114.57      122.63      4.64 o 
  -1  -6   9      144.56      141.98      4.35 o 
   0  -6   9       14.95       14.86      1.00 o 
   1  -6   9       32.92       32.68      1.20 o 
   2  -6   9      405.06      414.64     10.10 o 
   3  -6   9       32.14       31.73      1.94 o 
   4  -6   9        8.36        8.70      0.66 o 
   5  -6   9        8.76        8.00      0.55 o 
  -9  -5   9       10.75       13.67      1.09 o 
  -8  -5   9      177.24      196.01      5.87 o 
  -7  -5   9       11.74        9.62      0.98 o 
  -6  -5   9        0.71        0.51      0.52 o 
  -5  -5   9      160.78      146.72      4.96 o 
  -4  -5   9       63.96       64.57      2.58 o 
  -3  -5   9        9.45        9.28      0.91 o 
  -2  -5   9       46.26       51.86      1.94 o 
  -1  -5   9       17.30       13.65      0.91 o 
   0  -5   9      320.04      319.83      9.22 o 
   1  -5   9      790.49      778.74     17.23 o 
   2  -5   9      208.34      199.95      5.12 o 
   3  -5   9      122.98      125.77      3.96 o 
   4  -5   9       94.97       97.75      3.08 o 
   5  -5   9      127.42      131.33      3.81 o 
   6  -5   9      100.18      100.38      4.04 o 
  -9  -4   9       25.25       26.04      1.15 o 
  -8  -4   9        2.37        2.41      0.52 o 
  -7  -4   9       81.70       79.46      2.04 o 
  -6  -4   9      218.08      207.89      8.71 o 
  -5  -4   9       91.31       89.16      2.57 o 
  -4  -4   9       38.94       40.90      2.79 o 
  -3  -4   9       41.85       35.45      1.48 o 
  -2  -4   9      165.83      163.17      4.90 o 
  -1  -4   9       19.31       17.74      0.96 o 
   0  -4   9      253.35      244.61      5.67 o 
   1  -4   9       30.30       31.55      1.27 o 
   2  -4   9      410.03      416.17     11.43 o 
   3  -4   9        4.26        3.65      0.93 o 
   4  -4   9       16.49       17.24      0.99 o 
   5  -4   9       98.18       97.79      2.48 o 
   6  -4   9       29.25       30.91      0.98 o 
  -9  -3   9       84.82       95.83      3.02 o 
  -8  -3   9      150.20      152.78      4.25 o 
  -7  -3   9       61.74       61.64      2.39 o 
  -6  -3   9       76.00       72.45      2.24 o 
  -5  -3   9       57.45       52.67      1.58 o 
  -4  -3   9       63.97       63.49      4.33 o 
  -3  -3   9       42.89       43.34      2.95 o 
  -2  -3   9      492.24      484.05     18.86 o 
  -1  -3   9       19.04       16.48      1.26 o 
   0  -3   9      269.74      256.07     14.30 o 
   1  -3   9       75.88       67.80      2.36 o 
   2  -3   9      406.37      404.65     11.27 o 
   3  -3   9       41.86       40.00      1.37 o 
   4  -3   9      114.90      115.22      2.90 o 
   5  -3   9       16.37       15.25      0.77 o 
   6  -3   9       10.76       13.56      0.82 o 
   7  -3   9       84.50       94.15      4.04 o 
 -10  -2   9       44.69       40.72      2.10 o 
  -9  -2   9       47.38       53.55      1.92 o 
  -8  -2   9        5.69        5.52      0.68 o 
  -7  -2   9       47.25       45.25      1.77 o 
  -6  -2   9      392.61      381.84      9.83 o 
  -5  -2   9      181.41      166.61      3.62 o 
  -4  -2   9       68.61       68.47      3.10 o 
  -3  -2   9       28.16       21.08      1.07 o 
  -2  -2   9      150.45      139.31      4.39 o 
  -1  -2   9       90.20       83.85      2.73 o 
   0  -2   9       11.25       11.88      0.99 o 
   1  -2   9       23.21       22.99      1.86 o 
   2  -2   9       55.88       56.59      1.48 o 
   3  -2   9        2.51        3.52      0.45 o 
   4  -2   9       15.13       14.52      1.08 o 
   5  -2   9       65.15       63.57      1.75 o 
   6  -2   9       17.99       15.79      1.24 o 
   7  -2   9       24.01       21.28      1.24 o 
 -10  -1   9       32.50       32.02      1.79 o 
  -9  -1   9       68.42       71.34      2.06 o 
  -8  -1   9      114.30      107.85      3.04 o 
  -7  -1   9        0.38        0.40      1.16 o 
  -6  -1   9      341.84      338.02      9.82 o 
  -5  -1   9       12.35       11.17      1.10 o 
  -4  -1   9       56.88       61.65      4.27 o 
  -3  -1   9       44.94       38.83      2.49 o 
  -2  -1   9      170.87      183.88      5.99 o 
  -1  -1   9       34.85       30.84      1.43 o 
   0  -1   9      161.02      162.13      5.44 o 
   1  -1   9      287.60      273.10      8.96 o 
   2  -1   9       44.61       42.07      1.79 o 
   3  -1   9       15.48       15.08      0.67 o 
   4  -1   9        9.16        8.16      0.55 o 
   5  -1   9       15.43       17.69      1.01 o 
   6  -1   9       47.93       51.19      1.76 o 
   7  -1   9        4.80        7.98      0.78 o 
 -10   0   9      176.31      183.05      7.85 o 
  -9   0   9      137.41      139.84      3.41 o 
  -8   0   9        0.08        0.09      0.72 o 
  -7   0   9       29.31       26.60      1.18 o 
  -6   0   9       46.47       46.46      2.64 o 
  -5   0   9        0.44        1.09      0.78 o 
  -4   0   9      152.42      147.34      5.77 o 
  -3   0   9       16.35       22.52      1.71 o 
  -2   0   9       10.45        4.35      0.78 o 
  -1   0   9       13.31       19.41      1.55 o 
   0   0   9      525.10      536.05     16.51 o 
   1   0   9        3.19        1.78      0.49 o 
   2   0   9       23.88       20.54      1.08 o 
   3   0   9        0.17        0.67      0.27 o 
   4   0   9       14.37       16.44      0.93 o 
   5   0   9      112.48      105.98      3.30 o 
   6   0   9       21.85       19.33      1.34 o 
   7   0   9        3.40        2.83      0.60 o 
 -10   1   9       32.19       30.92      1.94 o 
  -9   1   9       68.92       72.49      3.11 o 
  -8   1   9      114.61      113.22      2.89 o 
  -7   1   9        0.35        0.43      0.39 o 
  -6   1   9      342.36      329.59      6.06 o 
  -5   1   9       12.64       10.66      0.69 o 
  -4   1   9       56.24       58.07      4.58 o 
  -3   1   9       44.40       39.61      1.70 o 
  -2   1   9      171.73      184.49      6.04 o 
  -1   1   9       34.10       34.02      2.02 o 
   0   1   9      157.97      170.17      7.77 o 
   1   1   9      286.98      296.84     12.59 o 
   2   1   9       45.46       45.64      1.68 o 
   3   1   9       15.51       13.90      0.66 o 
   4   1   9        9.15        8.08      0.54 o 
   5   1   9       15.39       17.00      0.76 o 
   6   1   9       48.58       50.29      2.01 o 
   7   1   9        4.85        6.95      0.71 o 
  -9   2   9       47.76       50.92      1.46 o 
  -8   2   9        5.69        4.80      0.52 o 
  -7   2   9       47.45       48.17      1.19 o 
  -6   2   9      391.84      379.53      6.21 o 
  -5   2   9      180.52      158.82      2.69 o 
  -4   2   9       68.69       66.31      1.91 o 
  -3   2   9       28.85       24.30      3.81 o 
  -2   2   9      150.79      144.50      8.86 o 
  -1   2   9       90.21       90.36      4.12 o 
   0   2   9       11.17       12.77      0.97 o 
   1   2   9       22.88       23.06      1.08 o 
   2   2   9       55.56       57.67      1.42 o 
   3   2   9        2.29        3.17      0.82 o 
   4   2   9       15.28       16.37      0.86 o 
   5   2   9       64.86       63.32      1.87 o 
   6   2   9       18.30       19.20      1.08 o 
   7   2   9       24.09       23.23      1.86 o 
  -9   3   9       83.81       95.17      4.82 o 
  -8   3   9      149.84      154.65      3.24 o 
  -7   3   9       61.56       64.48      1.59 o 
  -6   3   9       77.60       76.11      2.08 o 
  -5   3   9       57.69       51.62      1.42 o 
  -4   3   9       64.90       63.13      1.96 o 
  -3   3   9       43.40       39.76      2.13 o 
  -2   3   9      495.53      492.48     27.38 o 
  -1   3   9       19.39       19.53      3.28 o 
   0   3   9      267.31      248.42     19.90 o 
   1   3   9       76.79       70.27      1.75 o 
   2   3   9      407.06      411.49     11.26 o 
   3   3   9       42.28       40.01      1.34 o 
   4   3   9      114.83      114.85      4.28 o 
   5   3   9       16.56       15.10      1.11 o 
   6   3   9       11.06       13.31      2.02 o 
   7   3   9       85.01       96.28      6.68 o 
  -9   4   9       24.97       25.47      1.40 o 
  -8   4   9        2.47        2.90      0.46 o 
  -7   4   9       81.82       80.26      2.20 o 
  -6   4   9      217.62      215.17      7.85 o 
  -5   4   9       91.94       95.04      2.52 o 
  -4   4   9       38.74       39.27      1.57 o 
  -3   4   9       40.79       35.12      1.24 o 
  -2   4   9      166.49      168.19      4.85 o 
  -1   4   9       18.91       16.14      0.84 o 
   0   4   9      253.57      243.56     10.66 o 
   1   4   9       31.04       33.44      2.40 o 
   2   4   9      411.30      408.33      7.11 o 
   3   4   9        4.09        4.06      0.48 o 
   4   4   9       16.36       17.43      0.79 o 
   5   4   9       98.27       96.75      2.20 o 
   6   4   9       29.51       30.49      1.94 o 
  -8   5   9      178.09      203.92     13.68 o 
  -7   5   9       11.64       10.23      0.88 o 
  -6   5   9        0.64        0.28      0.48 o 
  -5   5   9      162.39      158.04      5.31 o 
  -4   5   9       64.22       64.77      2.83 o 
  -3   5   9        9.22        8.28      0.83 o 
  -2   5   9       46.73       52.13      1.61 o 
  -1   5   9       17.35       15.65      0.87 o 
   0   5   9      320.08      328.26      7.42 o 
   1   5   9      793.27      784.95     12.96 o 
   2   5   9      206.59      196.26      4.44 o 
   3   5   9      123.90      129.71      2.82 o 
   4   5   9       94.68       97.13      2.68 o 
   5   5   9      128.64      125.90      3.07 o 
  -7   6   9       21.31       21.09      2.72 o 
  -6   6   9       56.00       53.44      3.26 o 
  -5   6   9       25.68       32.31      2.17 o 
  -4   6   9       20.08       19.49      1.04 o 
  -3   6   9        9.48       10.36      0.83 o 
  -2   6   9      116.30      122.17      3.62 o 
  -1   6   9      145.38      142.75      4.13 o 
   0   6   9       15.10       16.92      1.11 o 
   1   6   9       32.29       33.56      1.24 o 
   2   6   9      405.11      397.02      8.59 o 
   3   6   9       32.27       31.55      1.36 o 
   4   6   9        8.34        7.50      0.58 o 
   5   6   9        8.91        8.11      0.60 o 
  -7   7   9       20.87       22.99      1.40 o 
  -6   7   9        0.38        0.47      0.62 o 
  -5   7   9       44.42       39.92      2.49 o 
  -4   7   9       67.97       64.15      3.34 o 
  -3   7   9       60.87       57.33      2.90 o 
  -2   7   9        9.98        9.36      0.63 o 
  -1   7   9       48.56       48.81      1.76 o 
   0   7   9       13.74       13.96      0.76 o 
   1   7   9      484.82      473.03      9.84 o 
   2   7   9       15.87       18.69      0.87 o 
   3   7   9       23.09       25.90      0.95 o 
   4   7   9        2.47        1.95      0.29 o 
  -5   8   9       30.97       30.75      1.86 o 
  -4   8   9       56.38       55.46      2.95 o 
  -3   8   9        5.82        5.53      0.85 o 
  -2   8   9       74.48       67.87      2.22 o 
  -1   8   9       13.27       12.46      1.14 o 
   0   8   9       83.29       88.20      2.61 o 
   1   8   9       32.27       31.63      1.24 o 
   2   8   9      107.01      101.31      4.04 o 
  -2  -8  10        8.08        8.08      0.93 o 
  -1  -8  10        5.83        6.83      0.93 o 
   0  -8  10       42.97       47.07      2.33 o 
   1  -8  10        3.58        4.22      0.44 o 
  -5  -7  10       65.03       58.95      4.12 o 
  -4  -7  10        1.34        0.93      1.24 o 
  -3  -7  10       47.07       40.94      3.00 o 
  -2  -7  10       42.84       47.36      1.83 o 
  -1  -7  10       22.64       21.03      1.09 o 
   0  -7  10      417.17      406.48      9.21 o 
   1  -7  10      105.11      105.42      2.95 o 
   2  -7  10       41.11       39.50      1.48 o 
   3  -7  10        1.36        1.87      0.39 o 
  -7  -6  10        1.08        0.78      0.93 o 
  -6  -6  10        4.29        3.94      1.32 o 
  -5  -6  10       61.21       61.15      6.05 o 
  -4  -6  10        4.65        5.18      0.58 o 
  -3  -6  10      233.05      221.95      5.98 o 
  -2  -6  10       51.21       55.42      2.47 o 
  -1  -6  10       25.66       28.37      1.32 o 
   0  -6  10       68.67       62.36      1.83 o 
   1  -6  10      180.65      181.48      4.84 o 
   2  -6  10       55.27       54.45      1.98 o 
   3  -6  10       25.31       23.96      2.56 o 
   4  -6  10       24.09       29.08      1.79 o 
  -8  -5  10       13.69       12.97      0.86 o 
  -7  -5  10       80.28       83.64      2.12 o 
  -6  -5  10       51.60       46.16      1.50 o 
  -5  -5  10      110.78      103.00      3.81 o 
  -4  -5  10       11.94        8.90      0.70 o 
  -3  -5  10      151.97      149.81      6.01 o 
  -2  -5  10       59.64       61.34      2.17 o 
  -1  -5  10       74.36       68.82      2.39 o 
   0  -5  10      616.57      608.53     13.30 o 
   1  -5  10       80.25       84.13      2.50 o 
   2  -5  10       16.12       16.17      0.99 o 
   3  -5  10      223.04      231.33      7.15 o 
   4  -5  10       65.88       70.57      2.25 o 
   5  -5  10       18.50       20.56      1.09 o 
  -9  -4  10       44.85       45.95      1.59 o 
  -8  -4  10       57.81       57.79      2.41 o 
  -7  -4  10      134.86      136.63      3.42 o 
  -6  -4  10       32.26       37.35      2.29 o 
  -5  -4  10      121.21      111.69      3.09 o 
  -4  -4  10       21.25       22.72      1.05 o 
  -3  -4  10      181.45      160.15      4.86 o 
  -2  -4  10       47.01       49.02      1.83 o 
  -1  -4  10       13.70       15.07      0.92 o 
   0  -4  10      224.30      223.21      5.75 o 
   1  -4  10      333.82      344.35      9.40 o 
   2  -4  10       54.30       53.59      2.10 o 
   3  -4  10       78.40       76.40      2.58 o 
   4  -4  10      122.63      116.04      2.90 o 
   5  -4  10       76.02       81.85      2.95 o 
  -9  -3  10       19.77       21.62      1.63 o 
  -8  -3  10       35.59       34.53      1.80 o 
  -7  -3  10       85.82       88.78      2.63 o 
  -6  -3  10      221.22      210.92      5.75 o 
  -5  -3  10       22.53       20.50      0.92 o 
  -4  -3  10       40.88       39.11      1.66 o 
  -3  -3  10       31.07       25.47      1.16 o 
  -2  -3  10       20.82       20.73      1.03 o 
  -1  -3  10      146.93      152.52      5.14 o 
   0  -3  10      171.04      159.29      4.83 o 
   1  -3  10        6.19        8.45      1.16 o 
   2  -3  10      107.18      108.08      3.41 o 
   3  -3  10      217.55      214.17      5.72 o 
   4  -3  10        0.57        1.10      0.38 o 
   5  -3  10        0.94        0.71      0.29 o 
   6  -3  10       27.93       32.43      1.26 o 
 -10  -2  10       24.21       25.47      1.40 o 
  -9  -2  10        8.27        7.73      0.71 o 
  -8  -2  10       28.35       29.08      1.28 o 
  -7  -2  10       68.53       68.73      2.69 o 
  -6  -2  10        5.90        6.62      0.76 o 
  -5  -2  10      104.33      109.46      2.61 o 
  -4  -2  10      100.19       97.70      3.54 o 
  -3  -2  10       36.39       32.46      2.64 o 
  -1  -2  10       30.57       30.44      2.33 o 
   0  -2  10      406.01      403.99     18.51 o 
   1  -2  10      193.64      178.98      3.84 o 
   2  -2  10      203.44      201.39      4.75 o 
   3  -2  10       46.17       49.24      1.90 o 
   4  -2  10      135.00      127.99      3.64 o 
   5  -2  10       62.89       51.40      3.34 o 
   6  -2  10        4.27        4.44      0.62 o 
 -10  -1  10       56.66       59.34      2.49 o 
  -9  -1  10       19.21       21.13      0.94 o 
  -8  -1  10      193.28      192.97      4.84 o 
  -7  -1  10       39.44       40.88      1.90 o 
  -6  -1  10       67.38       67.37      2.61 o 
  -5  -1  10        1.60        1.61      0.81 o 
  -4  -1  10       21.99       21.38      1.28 o 
  -3  -1  10       16.06       13.67      1.55 o 
  -2  -1  10      227.84      211.26      9.79 o 
  -1  -1  10      410.23      390.49     17.89 o 
   0  -1  10      253.61      239.30      7.30 o 
   1  -1  10       28.36       28.64      1.13 o 
   2  -1  10       37.96       39.32      1.31 o 
   3  -1  10       46.99       43.68      1.34 o 
   4  -1  10       12.95       12.59      0.64 o 
   5  -1  10        3.84        4.66      0.55 o 
   6  -1  10       75.85       71.79      3.88 o 
 -10   0  10        9.71       13.36      1.09 o 
  -9   0  10       26.57       33.86      1.13 o 
  -8   0  10        0.08        0.00      0.48 o 
  -7   0  10        3.07        1.52      0.70 o 
  -6   0  10        1.37        0.83      0.85 o 
  -5   0  10      175.07      173.23      4.49 o 
  -4   0  10       14.10       13.12      0.91 o 
  -3   0  10        3.36        3.26      0.93 o 
  -2   0  10     1023.28      932.77     40.40 o 
  -1   0  10       21.37       20.81      1.71 o 
   0   0  10        0.72        1.98      0.49 o 
   1   0  10       16.15       15.32      0.93 o 
   2   0  10       59.54       64.21      1.56 o 
   3   0  10       13.86       12.90      0.88 o 
   4   0  10      104.41      101.20      2.67 o 
   5   0  10       36.78       31.22      2.13 o 
   6   0  10        5.33        6.40      0.41 o 
 -10   1  10       55.93       55.15      2.33 o 
  -9   1  10       19.41       20.07      0.97 o 
  -8   1  10      194.19      198.65      5.28 o 
  -7   1  10       39.68       41.29      1.25 o 
  -6   1  10       67.52       66.31      1.55 o 
  -5   1  10        1.76        1.41      0.37 o 
  -4   1  10       22.22       20.96      1.00 o 
  -3   1  10       15.97       15.38      0.97 o 
  -2   1  10      224.50      213.12      9.79 o 
  -1   1  10      407.60      411.33     17.73 o 
   0   1  10      252.52      242.37      7.12 o 
   1   1  10       28.77       29.74      1.07 o 
   2   1  10       37.97       40.92      1.34 o 
   3   1  10       46.94       43.61      1.38 o 
   4   1  10       12.68       11.31      0.72 o 
   5   1  10        3.87        3.66      0.67 o 
   6   1  10       75.69       69.17      2.46 o 
   7   1  10        0.99        0.93      0.62 o 
  -9   2  10        8.16        7.72      0.74 o 
  -8   2  10       28.80       28.80      1.59 o 
  -7   2  10       68.36       70.32      1.55 o 
  -6   2  10        6.01        7.40      0.45 o 
  -5   2  10      104.02      108.65      2.43 o 
  -4   2  10       99.51       96.36      1.86 o 
  -3   2  10       36.46       33.00      2.17 o 
  -2   2  10      105.73       99.67      5.00 o 
  -1   2  10       30.66       34.17      1.34 o 
   0   2  10      405.50      415.50     15.71 o 
   1   2  10      192.05      178.08      3.75 o 
   2   2  10      204.63      202.80      4.74 o 
   3   2  10       45.67       45.37      1.37 o 
   4   2  10      134.72      125.58      3.19 o 
   5   2  10       62.78       52.32      1.60 o 
   6   2  10        4.20        3.31      0.60 o 
   7   2  10       58.65       67.27      3.11 o 
  -9   3  10       19.84       20.82      0.88 o 
  -8   3  10       35.93       35.17      1.48 o 
  -7   3  10       86.50       91.30      2.14 o 
  -6   3  10      221.14      209.05      3.84 o 
  -5   3  10       22.34       20.25      1.00 o 
  -4   3  10       40.68       39.67      1.37 o 
  -3   3  10       31.03       25.99      1.17 o 
  -2   3  10       20.81       19.20      1.01 o 
  -1   3  10      144.72      143.83      2.58 o 
   0   3  10      171.83      165.17      3.40 o 
   1   3  10        5.97        8.83      0.87 o 
   2   3  10      105.78      108.19      3.46 o 
   3   3  10      218.03      215.95      6.25 o 
   4   3  10        0.73        1.51      0.38 o 
   5   3  10        0.94        0.62      0.34 o 
   6   3  10       27.17       34.63      3.03 o 
  -9   4  10       45.40       49.09      2.17 o 
  -8   4  10       58.25       58.51      2.04 o 
  -7   4  10      133.94      139.84      3.45 o 
  -6   4  10       32.34       38.75      1.92 o 
  -5   4  10      120.05      114.14      2.91 o 
  -4   4  10       21.76       21.79      0.92 o 
  -3   4  10      181.20      164.21      4.15 o 
  -2   4  10       46.98       47.97      1.72 o 
  -1   4  10       13.87       15.31      1.16 o 
   0   4  10      223.50      221.94      5.34 o 
   1   4  10      334.64      328.95      6.68 o 
   2   4  10       54.06       51.97      2.12 o 
   3   4  10       77.70       79.19      1.94 o 
   4   4  10      121.88      114.40      2.53 o 
   5   4  10       75.80       76.93      2.96 o 
   6   4  10        7.52        8.70      0.66 o 
  -8   5  10       13.46       13.36      1.24 o 
  -7   5  10       80.95       84.17      3.96 o 
  -6   5  10       52.07       51.94      1.22 o 
  -5   5  10      110.39      106.13      2.69 o 
  -4   5  10       12.37        9.91      0.91 o 
  -3   5  10      151.78      146.28      5.69 o 
  -2   5  10       60.08       63.71      4.58 o 
  -1   5  10       74.86       71.15      2.42 o 
   0   5  10      617.60      611.57     29.08 o 
   1   5  10       80.07       82.96      3.41 o 
   2   5  10       15.96       15.55      0.77 o 
   3   5  10      219.77      218.83      4.47 o 
   4   5  10       66.47       66.13      1.63 o 
   5   5  10       18.77       20.29      0.70 o 
  -7   6  10        1.07        0.62      0.62 o 
  -6   6  10        4.62        5.13      0.93 o 
  -5   6  10       61.34       59.90      2.09 o 
  -4   6  10        4.94        4.92      0.61 o 
  -3   6  10      233.85      217.05      9.95 o 
  -2   6  10       51.48       52.37      2.00 o 
  -1   6  10       26.32       27.11      1.41 o 
   0   6  10       68.14       64.53      2.44 o 
   1   6  10      182.44      188.97      5.26 o 
   2   6  10       55.06       53.64      1.61 o 
   3   6  10       25.53       21.59      1.14 o 
   4   6  10       24.17       26.34      0.98 o 
  -5   7  10       64.39       58.57      3.11 o 
  -4   7  10        1.49        1.31      0.85 o 
  -3   7  10       47.44       46.75      5.44 o 
  -2   7  10       43.47       45.99      1.62 o 
  -1   7  10       22.03       18.89      1.05 o 
   0   7  10      417.00      414.94     10.47 o 
   1   7  10      105.07      105.39      2.51 o 
   2   7  10       41.37       42.39      1.24 o 
   3   7  10        1.37        1.12      0.30 o 
  -2   8  10        8.29        8.46      0.86 o 
  -1   8  10        5.65        6.14      1.09 o 
   0   8  10       43.70       43.96      2.33 o 
   1   8  10        3.69        5.13      0.78 o 
  -1  -8  11       39.31       40.08      2.02 o 
  -5  -7  11       12.84       11.34      0.93 o 
  -4  -7  11       89.90       96.95      4.35 o 
  -3  -7  11       34.18       34.64      1.60 o 
  -2  -7  11       76.11       74.98      2.79 o 
  -1  -7  11       42.25       39.91      1.86 o 
   0  -7  11      115.98      107.37      4.97 o 
   1  -7  11       53.83       50.44      2.17 o 
   2  -7  11        1.62        1.97      0.33 o 
  -6  -6  11       66.59       65.89      2.61 o 
  -5  -6  11      106.42      100.71      6.44 o 
  -4  -6  11      139.87      138.49      5.62 o 
  -3  -6  11      215.25      211.59      5.61 o 
  -2  -6  11      138.29      141.77      3.63 o 
  -1  -6  11      159.22      158.68      4.75 o 
   0  -6  11       33.92       34.60      1.27 o 
   1  -6  11       36.87       32.18      1.37 o 
   2  -6  11       31.35       35.16      2.56 o 
   3  -6  11       85.98       92.49      2.75 o 
  -8  -5  11       73.89       74.76      2.41 o 
  -7  -5  11       21.82       22.62      0.99 o 
  -6  -5  11       88.51       85.94      3.85 o 
  -5  -5  11       10.40        7.03      0.62 o 
  -4  -5  11      171.00      156.18      4.35 o 
  -3  -5  11       14.83       15.67      1.12 o 
  -2  -5  11        2.75        1.59      0.50 o 
  -1  -5  11      178.97      181.43      6.32 o 
   0  -5  11      143.72      140.75      4.28 o 
   1  -5  11        4.43        4.13      0.55 o 
   2  -5  11       17.50       17.00      1.09 o 
   3  -5  11      106.28      105.34      3.19 o 
   4  -5  11        6.15        6.67      0.70 o 
  -8  -4  11        2.71        4.23      0.54 o 
  -7  -4  11       31.16       30.94      2.48 o 
  -6  -4  11       60.59       65.86      4.27 o 
  -5  -4  11        6.34        5.99      0.60 o 
  -4  -4  11       82.93       76.42      2.34 o 
  -3  -4  11       71.98       64.50      2.26 o 
  -2  -4  11        0.14        0.43      0.43 o 
  -1  -4  11      462.84      437.26     14.19 o 
   0  -4  11       18.25       16.32      0.99 o 
   1  -4  11        8.00        8.52      0.77 o 
   2  -4  11        8.97       10.87      1.40 o 
   3  -4  11      157.37      157.29      4.62 o 
   4  -4  11       66.28       63.99      1.76 o 
   5  -4  11        5.31        5.75      0.93 o 
  -9  -3  11       40.91       43.87      1.71 o 
  -8  -3  11        4.66        3.37      0.49 o 
  -7  -3  11       12.10       15.45      1.96 o 
  -6  -3  11      110.18       99.60      6.81 o 
  -5  -3  11      115.78      112.27      2.92 o 
  -4  -3  11       45.93       44.33      1.70 o 
  -3  -3  11        5.57        6.91      1.24 o 
  -2  -3  11       85.71       85.13      3.88 o 
  -1  -3  11      138.02      145.60      6.37 o 
   0  -3  11      514.21      533.17     14.68 o 
   1  -3  11      481.68      464.49     12.98 o 
   2  -3  11      486.75      462.38     11.31 o 
   3  -3  11       72.79       69.67      1.91 o 
   4  -3  11       49.69       44.64      1.34 o 
   5  -3  11       68.25       72.94      4.19 o 
  -9  -2  11       16.63       18.46      1.16 o 
  -8  -2  11        4.93        6.46      0.90 o 
  -7  -2  11       14.73       13.94      1.08 o 
  -6  -2  11       13.21       13.37      1.86 o 
  -5  -2  11      147.47      142.95      3.87 o 
  -4  -2  11      442.44      438.18     11.18 o 
  -3  -2  11       69.56       63.38      3.11 o 
  -2  -2  11       18.40       21.90      1.55 o 
  -1  -2  11      691.91      672.31     19.71 o 
   0  -2  11        9.20        9.33      0.84 o 
   1  -2  11      194.17      207.30      4.90 o 
   2  -2  11      155.24      153.59      3.68 o 
   3  -2  11       13.49       11.21      0.64 o 
   4  -2  11      119.03      108.61      2.63 o 
   5  -2  11       12.91       13.28      0.77 o 
   6  -2  11        5.96        5.10      1.01 o 
  -9  -1  11       12.78       14.72      1.01 o 
  -8  -1  11        0.49        0.68      0.49 o 
  -7  -1  11       18.55       16.86      2.17 o 
  -6  -1  11       85.92       86.09      3.06 o 
  -5  -1  11       78.41       83.27      2.49 o 
  -4  -1  11       63.28       60.65      2.10 o 
  -3  -1  11      252.66      237.09      5.99 o 
  -2  -1  11      191.00      190.01      4.78 o 
  -1  -1  11      270.16      254.26      6.33 o 
   0  -1  11      131.57      123.96      2.77 o 
   1  -1  11      132.32      132.11      3.20 o 
   2  -1  11      104.29      107.72      2.72 o 
   3  -1  11       60.79       57.29      1.60 o 
   4  -1  11      102.23       90.96      2.86 o 
   5  -1  11       18.76       17.63      0.88 o 
   6  -1  11       25.96       28.95      1.04 o 
  -9   0  11       21.40       28.66      1.59 o 
  -8   0  11      172.41      172.85      4.24 o 
  -7   0  11       39.55       39.56      1.78 o 
  -6   0  11       63.20       64.47      2.46 o 
  -5   0  11       50.44       50.39      1.58 o 
  -4   0  11       89.94       85.10      2.00 o 
  -3   0  11      349.41      321.51      6.61 o 
  -2   0  11       23.31       26.06      1.25 o 
  -1   0  11      104.71       98.91      3.32 o 
   0   0  11        3.89        5.02      0.42 o 
   1   0  11        7.21        7.14      0.67 o 
   2   0  11       88.83       84.57      2.32 o 
   3   0  11      134.49      125.09      4.84 o 
   4   0  11      124.20      120.62      4.31 o 
   5   0  11       15.89       12.38      0.68 o 
   6   0  11       99.98      103.01      4.20 o 
  -9   1  11       12.75       12.94      0.61 o 
  -8   1  11        0.45        0.63      0.35 o 
  -7   1  11       18.63       17.86      0.71 o 
  -6   1  11       84.62       82.16      2.01 o 
  -5   1  11       78.15       79.80      2.24 o 
  -4   1  11       62.97       62.65      1.76 o 
  -3   1  11      255.22      241.28      4.94 o 
  -2   1  11      191.76      196.27      4.05 o 
  -1   1  11      270.32      268.48      5.34 o 
   0   1  11      131.17      127.41      2.42 o 
   1   1  11      131.64      128.89      3.28 o 
   2   1  11      104.10      108.31      2.79 o 
   3   1  11       61.35       55.81      1.71 o 
   4   1  11      103.83       91.72      2.73 o 
   5   1  11       18.92       18.05      1.71 o 
  -9   2  11       16.50       18.42      0.88 o 
  -8   2  11        5.10        6.97      0.47 o 
  -7   2  11       15.07       15.19      0.66 o 
  -6   2  11       13.31       13.06      0.74 o 
  -5   2  11      147.55      141.45      2.66 o 
  -4   2  11      442.76      430.84      8.39 o 
  -3   2  11       68.50       66.01      1.75 o 
  -2   2  11       18.64       22.89      2.33 o 
  -1   2  11      688.75      678.96     13.24 o 
   0   2  11        9.39        9.81      1.32 o 
   1   2  11      195.92      209.00      4.87 o 
   2   2  11      154.48      151.50      4.29 o 
   3   2  11       13.34        8.42      0.84 o 
   4   2  11      118.55      106.49      3.50 o 
   5   2  11       12.76       12.65      2.64 o 
   6   2  11        5.76        5.13      0.93 o 
  -9   3  11       40.99       44.89      1.43 o 
  -8   3  11        4.75        4.72      0.60 o 
  -7   3  11       12.35       14.71      0.80 o 
  -6   3  11      109.21      106.00      2.36 o 
  -5   3  11      114.66      106.50      3.61 o 
  -4   3  11       45.79       43.73      1.46 o 
  -3   3  11        5.67        5.88      0.76 o 
  -2   3  11       83.82       79.63      3.77 o 
  -1   3  11      138.06      145.94      3.51 o 
   0   3  11      511.45      544.46     14.73 o 
   1   3  11      484.71      483.31     13.08 o 
   2   3  11      486.96      478.89     12.92 o 
   3   3  11       71.79       67.86      2.41 o 
   4   3  11       50.45       45.29      1.75 o 
   5   3  11       67.04       71.99      1.99 o 
  -8   4  11        2.80        4.61      0.36 o 
  -7   4  11       31.17       33.72      1.12 o 
  -6   4  11       60.62       69.65      1.89 o 
  -5   4  11        6.42        5.47      0.63 o 
  -4   4  11       83.53       72.64      1.94 o 
  -3   4  11       71.96       69.11      2.42 o 
  -2   4  11        0.14        0.06      0.51 o 
  -1   4  11      463.53      438.06      8.52 o 
   0   4  11       18.30       17.24      1.89 o 
   1   4  11        8.19        9.18      0.67 o 
   2   4  11        9.15        8.78      1.12 o 
   3   4  11      157.42      158.89      3.96 o 
   4   4  11       66.57       67.94      1.91 o 
   5   4  11        5.27        5.17      0.49 o 
  -7   5  11       22.11       26.09      1.71 o 
  -6   5  11       88.38       88.00      3.57 o 
  -5   5  11       10.26        8.47      1.16 o 
  -4   5  11      171.13      163.20      6.07 o 
  -3   5  11       14.92       18.22      1.47 o 
  -2   5  11        2.77        1.26      0.51 o 
  -1   5  11      179.26      187.16      4.31 o 
   0   5  11      142.45      141.06      4.23 o 
   1   5  11        4.42        6.09      0.63 o 
   2   5  11       17.96       17.82      0.94 o 
   3   5  11      105.96      102.04      2.70 o 
   4   5  11        6.40        6.60      0.44 o 
  -7   6  11       79.86       78.30      3.73 o 
  -6   6  11       66.68       62.76      3.26 o 
  -5   6  11      106.58      111.56      5.13 o 
  -4   6  11      141.31      139.57      5.10 o 
  -3   6  11      214.71      211.41      7.62 o 
  -2   6  11      138.03      142.93      5.40 o 
  -1   6  11      161.14      156.75      4.49 o 
   0   6  11       33.93       32.61      1.51 o 
   1   6  11       37.30       33.22      1.51 o 
   2   6  11       31.31       34.11      1.49 o 
   3   6  11       86.33       93.08      7.15 o 
  -4   7  11       89.87       96.64      8.70 o 
  -3   7  11       34.73       34.64      4.50 o 
  -2   7  11       77.01       71.44      4.82 o 
  -1   7  11       42.66       42.07      1.62 o 
   0   7  11      116.33      116.11      3.65 o 
   1   7  11       53.88       51.98      1.71 o 
   2   7  11        1.62        1.28      0.47 o 
  -4  -7  12       35.47       32.15      1.71 o 
  -3  -7  12       28.07       27.49      1.55 o 
  -2  -7  12      150.06      144.22      6.06 o 
  -1  -7  12       31.49       31.84      1.71 o 
   0  -7  12       10.82        9.78      0.93 o 
   1  -7  12       79.50       81.57      3.42 o 
  -6  -6  12       36.44       35.88      1.86 o 
  -5  -6  12       28.97       31.03      2.72 o 
  -4  -6  12        6.23        4.43      0.57 o 
  -3  -6  12        9.00        9.49      0.82 o 
  -2  -6  12       66.82       67.49      2.18 o 
  -1  -6  12       90.24       84.98      3.88 o 
   0  -6  12      100.74      104.72      4.51 o 
   1  -6  12        7.12        8.10      0.60 o 
   2  -6  12        0.22       -0.12      0.26 o 
   3  -6  12       11.34       14.44      0.93 o 
  -7  -5  12        1.52        2.21      0.42 o 
  -6  -5  12       44.01       35.61      1.55 o 
  -5  -5  12       61.47       53.55      3.92 o 
  -4  -5  12        2.67        1.97      0.52 o 
  -3  -5  12       66.39       57.13      1.99 o 
  -2  -5  12        3.41        2.48      0.70 o 
  -1  -5  12       25.17       28.11      1.71 o 
   0  -5  12       44.35       42.15      1.59 o 
   1  -5  12       40.74       38.57      1.48 o 
   2  -5  12       57.29       60.12      1.98 o 
   3  -5  12       18.82       21.51      0.99 o 
   4  -5  12        8.99       10.72      0.93 o 
  -8  -4  12       12.43       15.25      0.86 o 
  -7  -4  12      157.26      143.59      4.36 o 
  -6  -4  12      201.80      174.50      9.77 o 
  -5  -4  12       37.73       38.74      1.50 o 
  -4  -4  12        4.86        4.24      0.58 o 
  -3  -4  12      278.81      268.29     13.73 o 
  -2  -4  12       28.93       29.20      1.86 o 
  -1  -4  12      121.17      119.48      5.13 o 
   0  -4  12       57.39       60.58      2.09 o 
   1  -4  12       36.25       36.92      1.43 o 
   2  -4  12       74.47       69.56      2.31 o 
   3  -4  12      379.16      388.41      8.65 o 
   4  -4  12       50.56       56.70      2.49 o 
  -8  -3  12       12.67       15.83      0.79 o 
  -7  -3  12       16.87       18.83      1.18 o 
  -6  -3  12      113.50      105.26      8.29 o 
  -5  -3  12      395.72      393.66     11.42 o 
  -4  -3  12      535.31      571.07     21.91 o 
  -3  -3  12      312.65      313.47     12.13 o 
  -2  -3  12       74.87       73.94      3.42 o 
  -1  -3  12      217.36      207.50      8.39 o 
   0  -3  12      202.25      204.74      5.93 o 
   1  -3  12       30.56       34.15      1.16 o 
   2  -3  12      189.21      187.87      4.43 o 
   3  -3  12        0.02        0.65      0.32 o 
   4  -3  12       27.67       33.54      2.17 o 
   5  -3  12        6.81        8.68      0.70 o 
  -9  -2  12        4.96        7.45      0.62 o 
  -8  -2  12       41.20       46.07      1.46 o 
  -7  -2  12       41.73       36.67      2.10 o 
  -6  -2  12       33.06       30.11      3.14 o 
  -5  -2  12      110.45      109.65      3.30 o 
  -4  -2  12       34.69       45.19      1.73 o 
  -3  -2  12      216.81      207.28      6.29 o 
  -2  -2  12      131.51      130.52      5.75 o 
  -1  -2  12       93.19      103.38      3.24 o 
   0  -2  12        2.45        2.34      0.40 o 
   1  -2  12      113.89      120.57      2.99 o 
   2  -2  12      279.45      270.49      6.19 o 
   3  -2  12        2.20        2.17      0.34 o 
   4  -2  12       32.65       36.30      1.43 o 
   5  -2  12        2.99        4.51      0.44 o 
  -9  -1  12        3.26        4.26      0.49 o 
  -8  -1  12        2.24        3.26      0.48 o 
  -7  -1  12       10.89       11.99      0.94 o 
  -6  -1  12        2.69        2.37      0.93 o 
  -5  -1  12       13.85       14.05      1.04 o 
  -4  -1  12       57.90       57.89      2.06 o 
  -3  -1  12      143.24      141.46      3.61 o 
  -2  -1  12      574.81      562.63     12.81 o 
  -1  -1  12     1397.97     1396.02     40.91 o 
   0  -1  12       70.48       69.74      1.94 o 
   1  -1  12      131.74      133.67      3.20 o 
   2  -1  12      533.29      521.92     11.23 o 
   3  -1  12       49.46       45.53      1.65 o 
   4  -1  12      106.03       99.03      2.97 o 
   5  -1  12       28.44       32.39      1.71 o 
  -9   0  12      163.90      169.78      7.38 o 
  -8   0  12       13.03       17.79      1.15 o 
  -7   0  12       45.64       46.65      2.72 o 
  -6   0  12        5.77        8.02      0.65 o 
  -5   0  12       68.91       68.90      2.69 o 
  -4   0  12      280.05      262.90      5.80 o 
  -3   0  12        4.25        5.38      1.04 o 
  -2   0  12        3.28        3.02      0.53 o 
  -1   0  12      325.87      370.63      8.34 o 
   0   0  12      482.29      502.49      9.64 o 
   1   0  12      251.81      258.55      5.12 o 
   2   0  12      170.40      152.80      3.75 o 
   3   0  12       46.24       57.47      1.75 o 
   4   0  12        3.76        3.94      0.60 o 
   5   0  12      179.45      160.40      6.37 o 
  -9   1  12        3.31        3.57      0.78 o 
  -8   1  12        2.35        2.75      0.35 o 
  -7   1  12       11.24       11.85      0.55 o 
  -6   1  12        2.61        3.71      0.51 o 
  -5   1  12       13.61       13.92      0.75 o 
  -4   1  12       58.07       59.62      1.71 o 
  -3   1  12      142.84      144.06      3.48 o 
  -2   1  12      577.14      576.35     12.56 o 
  -1   1  12     1400.52     1433.63     30.63 o 
   0   1  12       72.26       73.52      2.02 o 
   1   1  12      131.98      128.44      3.28 o 
   2   1  12      533.97      509.41     11.46 o 
   3   1  12       48.75       43.32      1.37 o 
   4   1  12      106.45       95.21      3.16 o 
   5   1  12       28.43       30.44      1.71 o 
  -9   2  12        4.95        6.37      0.78 o 
  -8   2  12       41.42       42.08      1.64 o 
  -7   2  12       41.89       37.30      1.15 o 
  -6   2  12       32.92       32.01      0.97 o 
  -5   2  12      111.06      107.43      2.39 o 
  -4   2  12       35.49       44.23      1.01 o 
  -3   2  12      216.37      207.14      6.08 o 
  -2   2  12      132.00      136.01      4.11 o 
  -1   2  12       93.34      100.35      2.58 o 
   0   2  12        2.37        3.42      1.03 o 
   1   2  12      114.60      122.90      3.99 o 
   2   2  12      279.48      280.40      7.91 o 
   3   2  12        2.07        1.95      0.64 o 
   4   2  12       33.06       34.69      2.72 o 
   5   2  12        3.07        5.24      0.58 o 
  -8   3  12       12.06       14.94      0.93 o 
  -7   3  12       16.80       19.30      0.97 o 
  -6   3  12      112.35      105.35      2.63 o 
  -5   3  12      395.97      391.88     10.72 o 
  -4   3  12      538.21      521.40     14.80 o 
  -3   3  12      310.81      296.40      6.90 o 
  -2   3  12       75.10       71.49      4.11 o 
  -1   3  12      216.94      202.02      5.97 o 
   0   3  12      201.99      208.40      8.63 o 
   1   3  12       30.78       33.89      3.38 o 
   2   3  12      187.54      189.52      8.24 o 
   3   3  12        0.02        0.60      0.40 o 
   4   3  12       27.83       35.76      1.26 o 
   5   3  12        7.00        9.89      0.78 o 
  -7   4  12      158.70      164.56      5.98 o 
  -6   4  12      203.32      198.72      5.16 o 
  -5   4  12       38.17       41.37      1.46 o 
  -4   4  12        4.94        5.14      0.63 o 
  -3   4  12      278.53      250.62      8.87 o 
  -2   4  12       29.23       26.87      1.57 o 
  -1   4  12      121.62      119.15      4.14 o 
   0   4  12       56.86       58.26      1.91 o 
   1   4  12       36.46       36.71      1.69 o 
   2   4  12       74.79       72.89      2.96 o 
   3   4  12      380.51      399.59      8.86 o 
   4   4  12       50.81       51.96      2.87 o 
  -6   5  12       43.22       39.61      2.02 o 
  -5   5  12       61.10       57.17      2.64 o 
  -4   5  12        2.55        2.66      0.74 o 
  -3   5  12       66.11       54.45      2.61 o 
  -2   5  12        3.36        2.89      0.59 o 
  -1   5  12       25.29       24.95      1.68 o 
   0   5  12       45.01       41.26      1.44 o 
   1   5  12       40.47       37.03      1.52 o 
   2   5  12       57.12       60.85      1.74 o 
   3   5  12       18.83       20.62      3.11 o 
  -4   6  12        6.12        4.55      0.73 o 
  -3   6  12        8.97       10.87      1.03 o 
  -2   6  12       66.99       69.23      2.88 o 
  -1   6  12       89.93       86.27      2.67 o 
   0   6  12       99.83       96.21      3.82 o 
   1   6  12        7.22        8.35      0.75 o 
   2   6  12        0.20        1.24      0.52 o 
  -2   7  12      151.09      144.69     12.28 o 
  -1   7  12       31.50       32.20      1.15 o 
   0   7  12       10.60       10.36      0.78 o 
   1   7  12       79.06       77.84      3.42 o 
  -2  -7  13       78.05       76.60      3.26 o 
  -1  -7  13        6.32        5.44      0.62 o 
  -5  -6  13        3.41        5.13      0.62 o 
  -4  -6  13       52.72       52.66      2.49 o 
  -3  -6  13       13.95       14.44      1.09 o 
  -2  -6  13       43.67       43.49      2.17 o 
  -1  -6  13        1.55        2.17      0.62 o 
   0  -6  13       45.28       53.12      2.33 o 
   1  -6  13        7.09        7.69      0.55 o 
  -6  -5  13       48.06       48.82      1.86 o 
  -5  -5  13       62.26       48.10      6.99 o 
  -4  -5  13       35.91       31.97      4.66 o 
  -3  -5  13       37.66       37.47      1.74 o 
  -2  -5  13        2.21        2.80      0.58 o 
  -1  -5  13        0.44        0.78      0.62 o 
   0  -5  13       71.61       68.51      3.11 o 
   1  -5  13       15.38       17.16      1.09 o 
   2  -5  13        8.90        7.73      0.55 o 
   3  -5  13        7.05        7.61      0.78 o 
  -7  -4  13       84.44       84.59      2.83 o 
  -6  -4  13       35.67       34.53      3.34 o 
  -5  -4  13        0.62        0.58      0.52 o 
  -4  -4  13       57.04       64.30      2.45 o 
  -3  -4  13       62.48       59.18      2.95 o 
  -2  -4  13       57.42       54.68      2.80 o 
  -1  -4  13        7.48       10.09      1.09 o 
   0  -4  13       11.83       12.60      0.77 o 
   1  -4  13       31.82       29.23      2.10 o 
   2  -4  13       14.85       13.32      0.65 o 
   3  -4  13        0.35        0.70      0.28 o 
  -8  -3  13        9.16       10.18      0.66 o 
  -7  -3  13       25.17       26.86      1.29 o 
  -6  -3  13        0.04        1.42      0.69 o 
  -5  -3  13       66.39       62.92      2.21 o 
  -4  -3  13       10.66       11.51      1.38 o 
  -3  -3  13       15.68       17.55      1.40 o 
  -2  -3  13      228.39      222.43      9.17 o 
  -1  -3  13       80.56       79.38      3.73 o 
   0  -3  13      126.68      129.12      3.17 o 
   1  -3  13      181.38      159.50      3.80 o 
   2  -3  13       16.94       19.21      0.80 o 
   3  -3  13      160.35      156.99      4.51 o 
   4  -3  13       82.03       80.01      3.42 o 
  -8  -2  13       11.04        8.80      0.58 o 
  -7  -2  13       93.34       91.65      7.46 o 
  -6  -2  13       96.01       92.86      3.17 o 
  -5  -2  13      101.51       99.55      4.66 o 
  -4  -2  13       45.68       42.11      1.62 o 
  -3  -2  13       95.52       99.16      3.32 o 
  -2  -2  13      274.66      277.94      7.86 o 
  -1  -2  13        1.24        2.45      0.49 o 
   0  -2  13       67.33       63.35      1.76 o 
   1  -2  13      287.02      298.20      6.76 o 
   2  -2  13      133.93      144.01      3.37 o 
   3  -2  13       12.28       14.91      0.88 o 
   4  -2  13       37.00       31.25      1.15 o 
  -8  -1  13        9.03        9.86      0.66 o 
  -7  -1  13      138.16      133.86      4.09 o 
  -6  -1  13       44.17       43.78      2.80 o 
  -5  -1  13       89.29       86.26      2.87 o 
  -4  -1  13      696.05      690.94     17.73 o 
  -3  -1  13      508.28      512.47     14.18 o 
  -2  -1  13      617.25      640.10     14.13 o 
  -1  -1  13      160.18      170.80      4.17 o 
   0  -1  13        4.29        6.50      0.47 o 
   1  -1  13      339.87      323.62      7.09 o 
   2  -1  13       39.76       39.45      2.49 o 
   3  -1  13       15.34       16.08      0.88 o 
   4  -1  13       10.38        8.70      1.21 o 
  -8   0  13        1.17        1.05      0.35 o 
  -7   0  13       80.27       80.37      2.15 o 
  -6   0  13        4.32        6.42      1.07 o 
  -5   0  13       34.33       35.45      1.27 o 
  -4   0  13       81.06       81.01      2.22 o 
  -3   0  13      158.59      181.87      4.35 o 
  -2   0  13      315.14      343.27      7.80 o 
  -1   0  13      733.14      769.41     16.86 o 
   0   0  13       18.24       15.55      1.06 o 
   1   0  13       23.99       23.38      0.98 o 
   2   0  13       42.59       47.77      2.91 o 
   3   0  13       17.74       17.11      0.75 o 
   4   0  13        0.52        0.67      0.78 o 
   5   0  13       45.11       45.51      2.02 o 
  -8   1  13        8.84        9.52      0.78 o 
  -7   1  13      138.00      127.04      2.73 o 
  -6   1  13       43.67       44.53      1.35 o 
  -5   1  13       89.96       90.06      3.20 o 
  -4   1  13      696.39      688.74     15.14 o 
  -3   1  13      508.78      527.15     11.48 o 
  -2   1  13      616.18      633.99     17.98 o 
  -1   1  13      159.72      172.04      5.15 o 
   0   1  13        4.39        5.73      0.54 o 
   1   1  13      341.35      314.54      7.26 o 
   2   1  13       39.53       40.26      1.25 o 
   3   1  13       15.31       15.36      2.63 o 
   4   1  13       10.39        9.16      0.78 o 
  -8   2  13       10.93        8.65      0.63 o 
  -7   2  13       93.74       83.22      2.21 o 
  -6   2  13       96.44       91.95      2.47 o 
  -5   2  13      102.39      105.72      2.77 o 
  -4   2  13       45.92       42.58      2.17 o 
  -3   2  13       95.54      100.14      3.23 o 
  -2   2  13      273.47      279.45      7.89 o 
  -1   2  13        1.23        1.95      0.54 o 
   0   2  13       67.71       61.74      1.78 o 
   1   2  13      284.58      309.02      8.62 o 
   2   2  13      133.07      144.42      4.44 o 
   3   2  13       12.74       15.34      1.00 o 
   4   2  13       37.56       30.07      1.86 o 
  -8   3  13        9.35       10.56      1.09 o 
  -7   3  13       25.12       27.38      1.40 o 
  -6   3  13        0.04        1.16      0.41 o 
  -5   3  13       65.61       60.58      1.75 o 
  -4   3  13       10.23       10.89      0.69 o 
  -3   3  13       15.68       16.05      0.91 o 
  -2   3  13      228.73      226.80      5.25 o 
  -1   3  13       82.02       81.48      2.34 o 
   0   3  13      127.52      126.52      3.33 o 
   1   3  13      182.44      161.18      4.02 o 
   2   3  13       17.04       18.50      1.46 o 
   3   3  13      159.59      159.92      3.90 o 
   4   3  13       82.60       83.81      2.16 o 
  -7   4  13       83.86       86.07      3.57 o 
  -6   4  13       35.10       37.08      2.49 o 
  -5   4  13        0.70        1.18      0.93 o 
  -4   4  13       57.22       58.48      5.98 o 
  -3   4  13       62.77       54.84      2.01 o 
  -2   4  13       57.16       57.79      3.18 o 
  -1   4  13        7.47       10.64      0.80 o 
   0   4  13       11.91       11.99      0.70 o 
   1   4  13       32.21       28.71      1.29 o 
   2   4  13       14.72       12.25      0.76 o 
   3   4  13        0.34        0.93      0.93 o 
  -6   5  13       47.40       50.17      2.17 o 
  -5   5  13       62.85       57.94      2.49 o 
  -4   5  13       36.05       34.33      1.86 o 
  -3   5  13       38.22       40.81      2.04 o 
  -2   5  13        2.25        2.99      0.74 o 
  -1   5  13        0.48        1.30      0.39 o 
   0   5  13       71.86       64.34      1.79 o 
   1   5  13       15.30       17.47      0.80 o 
   2   5  13        9.07        8.27      0.93 o 
   3   5  13        6.73        5.13      0.93 o 
  -4   6  13       52.39       54.99      2.33 o 
  -3   6  13       13.49       14.76      1.03 o 
  -2   6  13       44.28       44.60      2.02 o 
  -1   6  13        1.67        1.80      0.47 o 
   0   6  13       44.50       48.49      1.95 o 
   1   6  13        6.78        6.47      0.63 o 
  -4  -6  14       23.53       25.78      1.40 o 
  -3  -6  14       29.48       27.03      1.40 o 
  -2  -6  14        0.70        0.78      0.47 o 
  -1  -6  14       46.54       50.80      2.33 o 
  -6  -5  14       62.31       58.57      2.64 o 
  -5  -5  14        2.52        2.95      0.47 o 
  -4  -5  14        6.39        7.92      0.78 o 
  -3  -5  14       23.37       24.22      2.95 o 
  -2  -5  14       62.03       61.71      7.84 o 
  -1  -5  14        2.78        1.71      0.47 o 
   0  -5  14       23.72       22.37      1.24 o 
   1  -5  14        2.24        4.66      0.62 o 
  -7  -4  14       35.97       42.93      1.57 o 
  -6  -4  14        3.00        3.45      0.70 o 
  -5  -4  14       21.87       24.38      1.20 o 
  -4  -4  14       25.91       23.28      1.29 o 
  -3  -4  14        3.53        3.89      0.56 o 
  -2  -4  14       35.34       33.86      1.86 o 
  -1  -4  14        1.31        1.71      0.62 o 
   0  -4  14       27.81       29.82      1.55 o 
   1  -4  14       75.35       67.53      1.70 o 
   2  -4  14       32.63       33.98      1.26 o 
  -7  -3  14        5.86        8.37      0.68 o 
  -6  -3  14       97.37       86.63      2.91 o 
  -5  -3  14       78.28       81.01      4.89 o 
  -4  -3  14      103.23      105.19      2.93 o 
  -3  -3  14      131.03      130.33     10.41 o 
  -2  -3  14       80.29       76.90      3.26 o 
  -1  -3  14       81.87       87.05      2.69 o 
   0  -3  14       35.93       39.17      1.19 o 
   1  -3  14       41.71       37.34      1.10 o 
   2  -3  14       26.02       32.76      1.26 o 
   3  -3  14        3.82        5.54      0.44 o 
  -8  -2  14       25.53       25.94      1.71 o 
  -7  -2  14       74.55       71.44      2.43 o 
  -6  -2  14        0.42        0.14      0.54 o 
  -5  -2  14      113.00      115.62      4.35 o 
  -4  -2  14       51.55       53.93      1.80 o 
  -3  -2  14       70.02       74.27      2.04 o 
  -2  -2  14       97.61       93.81      2.49 o 
  -1  -2  14       66.07       65.37      2.14 o 
   0  -2  14       33.21       37.69      1.16 o 
   1  -2  14      109.39      105.17      2.54 o 
   2  -2  14       91.52       86.61      2.69 o 
   3  -2  14        0.24        0.54      0.33 o 
  -8  -1  14       40.92       40.23      1.86 o 
  -7  -1  14       17.29       19.81      3.11 o 
  -6  -1  14        2.99        2.71      0.66 o 
  -5  -1  14       40.23       41.28      1.13 o 
  -4  -1  14      263.64      272.57      8.51 o 
  -3  -1  14       39.59       36.35      1.25 o 
  -2  -1  14       89.30       87.06      2.43 o 
  -1  -1  14      350.39      367.98      8.36 o 
   0  -1  14      108.26      105.52      2.29 o 
   1  -1  14        1.19        1.71      0.40 o 
   2  -1  14       32.53       28.30      3.03 o 
   3  -1  14       13.87       11.57      1.30 o 
   4  -1  14        7.19        9.78      0.78 o 
  -8   0  14       47.46       44.58      2.17 o 
  -7   0  14      149.92      149.17      3.00 o 
  -6   0  14        1.66        1.57      0.41 o 
  -5   0  14       51.24       54.11      2.33 o 
  -4   0  14      101.18       97.36      2.54 o 
  -3   0  14      504.82      542.53     12.02 o 
  -2   0  14       47.40       50.02      1.48 o 
  -1   0  14       15.35       17.12      2.25 o 
   0   0  14        1.43        3.31      0.49 o 
   1   0  14       44.30       48.73      2.39 o 
   2   0  14        1.32        1.71      0.48 o 
   3   0  14       11.47       11.28      2.84 o 
   4   0  14        4.61        4.94      0.70 o 
  -7   1  14       17.29       19.92      0.87 o 
  -6   1  14        3.25        3.34      1.32 o 
  -5   1  14       40.19       39.16      1.72 o 
  -4   1  14      261.78      265.84      7.78 o 
  -3   1  14       39.90       37.18      4.81 o 
  -2   1  14       89.47       91.65      3.96 o 
  -1   1  14      351.73      373.91     10.96 o 
   0   1  14      108.46      108.46      2.76 o 
   1   1  14        1.14        1.59      0.34 o 
   2   1  14       32.44       26.42      2.63 o 
   3   1  14       13.81       11.54      1.66 o 
   4   1  14        7.40        9.77      0.66 o 
  -7   2  14       74.02       69.33      2.25 o 
  -6   2  14        0.47        0.67      0.37 o 
  -5   2  14      112.29      109.15      4.34 o 
  -4   2  14       51.47       52.73      1.94 o 
  -3   2  14       68.93       68.84      4.97 o 
  -2   2  14       96.71       92.02      4.58 o 
  -1   2  14       66.75       65.41      6.23 o 
   0   2  14       34.21       38.78      3.98 o 
   1   2  14      110.29      108.14      4.43 o 
   2   2  14       90.85       89.83      2.90 o 
   3   2  14        0.24        0.36      0.38 o 
  -7   3  14        5.85        8.34      0.52 o 
  -6   3  14       98.02       86.04      9.94 o 
  -5   3  14       77.14       81.05      6.80 o 
  -4   3  14      104.08       98.99      6.01 o 
  -3   3  14      130.75      118.27      4.82 o 
  -2   3  14       80.13       70.69      5.13 o 
  -1   3  14       82.31       80.88      8.47 o 
   0   3  14       36.12       38.41      2.43 o 
   1   3  14       42.55       35.41      1.39 o 
   2   3  14       26.09       32.09      1.55 o 
   3   3  14        4.14        6.00      0.48 o 
  -6   4  14        3.15        3.26      0.78 o 
  -5   4  14       21.98       23.45      1.55 o 
  -4   4  14       26.00       23.45      1.71 o 
  -3   4  14        3.46        3.63      0.64 o 
  -2   4  14       35.01       35.53      1.49 o 
  -1   4  14        1.39        1.88      0.58 o 
   0   4  14       27.51       28.97      1.15 o 
   1   4  14       74.66       63.08      2.24 o 
   2   4  14       32.48       34.26      1.53 o 
  -5   5  14        2.69        3.88      0.62 o 
  -4   5  14        6.37        7.30      0.93 o 
  -3   5  14       23.07       24.78      1.46 o 
  -2   5  14       61.08       53.43      2.58 o 
  -1   5  14        2.74        2.10      0.74 o 
   0   5  14       23.62       21.52      1.05 o 
   1   5  14        2.24        2.80      0.93 o 
  -3  -5  15        3.92        6.37      0.62 o 
  -2  -5  15       50.04       45.83      2.02 o 
  -5  -4  15      149.84      148.40      8.39 o 
  -4  -4  15        9.98       11.49      0.93 o 
  -3  -4  15        8.07        6.87      1.01 o 
  -2  -4  15       11.89        8.83      0.72 o 
  -1  -4  15        5.32        8.70      0.78 o 
   0  -4  15       81.60       81.25      3.26 o 
  -6  -3  15       21.84       20.31      0.94 o 
  -5  -3  15       34.85       36.42      3.03 o 
  -4  -3  15       64.20       69.77      4.04 o 
  -3  -3  15       53.95       57.65      1.86 o 
  -2  -3  15       46.22       42.14      1.48 o 
  -1  -3  15       28.49       27.13      1.40 o 
   0  -3  15        7.20        6.78      0.78 o 
   1  -3  15       47.79       54.11      2.02 o 
   2  -3  15       21.05       20.19      1.24 o 
  -7  -2  15        1.96        2.29      0.70 o 
  -6  -2  15       16.28       17.32      0.94 o 
  -5  -2  15      184.41      181.67      5.51 o 
  -4  -2  15       69.69       70.25      1.87 o 
  -3  -2  15       13.00       14.79      0.77 o 
  -2  -2  15       35.35       37.00      1.22 o 
  -1  -2  15       37.33       43.71      1.34 o 
   0  -2  15       57.72       57.94      2.64 o 
   1  -2  15        0.25        0.16      0.33 o 
   2  -2  15       12.52       10.13      0.62 o 
  -7  -1  15        2.97        2.11      0.31 o 
  -6  -1  15       43.62       44.76      1.32 o 
  -5  -1  15      197.42      191.79      4.58 o 
  -4  -1  15       29.83       26.59      0.95 o 
  -3  -1  15        7.03        7.14      0.53 o 
  -2  -1  15       51.03       55.03      2.28 o 
  -1  -1  15       12.40       11.41      0.93 o 
   0  -1  15        9.08       10.07      0.60 o 
   1  -1  15       19.13       20.65      1.43 o 
   2  -1  15       18.56       20.01      2.01 o 
   3  -1  15        3.67        3.73      0.47 o 
  -7   0  15       18.61       18.65      0.97 o 
  -6   0  15        7.69        7.92      0.85 o 
  -5   0  15      119.38      115.96      3.65 o 
  -4   0  15       58.00       64.30      2.31 o 
  -3   0  15        7.56        9.37      0.86 o 
  -2   0  15       27.08       26.61      1.40 o 
  -1   0  15        3.31        3.54      0.92 o 
   0   0  15        1.18        1.55      0.59 o 
   1   0  15        4.52        4.55      0.69 o 
   2   0  15       20.37       20.31      3.76 o 
   3   0  15       24.01       13.51      1.40 o 
  -7   1  15        3.05        2.57      0.40 o 
  -6   1  15       44.11       42.50      3.26 o 
  -5   1  15      197.77      195.99      5.64 o 
  -4   1  15       29.62       27.14      1.26 o 
  -3   1  15        7.08        6.81      0.68 o 
  -2   1  15       50.81       56.96      2.05 o 
  -1   1  15       12.25       11.63      1.54 o 
   0   1  15        8.70        9.46      0.54 o 
   1   1  15       19.09       19.46      2.02 o 
   2   1  15       19.11       21.49      1.84 o 
   3   1  15        3.56        2.79      0.42 o 
  -6   2  15       15.90       16.20      0.98 o 
  -5   2  15      184.26      191.24      7.54 o 
  -4   2  15       69.17       74.01      2.49 o 
  -3   2  15       13.22       14.79      1.91 o 
  -2   2  15       35.64       37.20      4.52 o 
  -1   2  15       37.18       47.37      2.64 o 
   0   2  15       56.78       54.00      4.40 o 
   1   2  15        0.22        0.69      0.38 o 
   2   2  15       12.71       10.59      0.62 o 
  -6   3  15       22.38       21.28      1.40 o 
  -5   3  15       35.06       36.50      2.17 o 
  -4   3  15       64.10       69.44      3.42 o 
  -3   3  15       53.62       54.00      3.06 o 
  -2   3  15       46.05       38.52      6.21 o 
  -1   3  15       28.28       26.70      1.75 o 
   0   3  15        7.07        8.98      0.83 o 
   1   3  15       47.50       53.43      2.75 o 
   2   3  15       21.57       22.83      1.86 o 
  -5   4  15      149.49      129.00      5.75 o 
  -4   4  15       10.24       11.18      1.09 o 
  -3   4  15        7.80        7.99      1.01 o 
  -2   4  15       11.95        9.23      0.69 o 
  -1   4  15        5.26        6.35      0.70 o 
   0   4  15       81.52       82.55      2.63 o 
   1   4  15        7.60       11.35      0.75 o 
  -2  -4  16       51.03       50.02      2.17 o 
  -5  -3  16       22.05       20.19      0.94 o 
  -4  -3  16       46.54       49.13      1.78 o 
  -3  -3  16        9.69        8.71      2.25 o 
  -2  -3  16       28.69       32.82      1.16 o 
  -1  -3  16       21.71       24.07      1.40 o 
  -6  -2  16       41.26       45.51      2.64 o 
  -5  -2  16        3.66        4.06      0.44 o 
  -4  -2  16       19.32       23.01      0.85 o 
  -3  -2  16       20.01       23.94      0.99 o 
  -2  -2  16        5.75        6.43      0.62 o 
  -1  -2  16        2.76        3.09      0.62 o 
   0  -2  16       10.12       11.25      2.80 o 
  -6  -1  16        1.04        2.02      0.93 o 
  -5  -1  16        2.14        3.04      1.55 o 
  -4  -1  16        0.67        0.41      0.54 o 
  -3  -1  16        6.10        7.03      0.93 o 
  -2  -1  16       12.27       14.51      0.97 o 
  -1  -1  16        7.61        8.34      2.37 o 
   0  -1  16        8.37        8.53      2.08 o 
  -6   0  16        3.07        4.04      0.52 o 
  -5   0  16       12.10       13.67      0.89 o 
  -4   0  16       29.47       39.37      1.60 o 
  -3   0  16       56.67       56.87      2.05 o 
  -2   0  16        1.40        1.07      0.41 o 
  -1   0  16       22.63       27.44      3.69 o 
   0   0  16       10.14        9.94      1.72 o 
   1   0  16       14.37       13.80      1.94 o 
  -6   1  16        1.01        1.18      0.54 o 
  -5   1  16        2.12        4.68      0.54 o 
  -4   1  16        0.63        0.26      0.42 o 
  -3   1  16        6.22        7.99      0.66 o 
  -2   1  16       12.48       15.01      2.03 o 
  -1   1  16        7.49        8.21      1.25 o 
   0   1  16        8.31        8.86      1.86 o 
   1   1  16       47.74       52.32      2.95 o 
  -5   2  16        3.55        3.98      0.42 o 
  -3   2  16       19.69       23.14      1.86 o 
  -2   2  16        5.68        5.95      1.03 o 
  -1   2  16        2.84        3.91      3.18 o 
   0   2  16        9.89       13.19      1.86 o 
   1   2  16        4.80        5.90      0.93 o 
  -3   3  16        9.70        8.39      1.09 o 
  -2   3  16       28.66       29.98      2.02 o 
  -1   3  16       22.11       24.38      1.71 o 
  -3  -2  17        2.24        1.55      0.93 o 
  -4  -1  17       16.61       17.55      1.71 o 
  -3  -1  17       46.66       50.82      3.03 o 
  -2  -1  17       10.99       10.94      1.48 o 
  -1  -1  17        7.70        7.77      1.24 o 
  -4   0  17       43.36       49.24      2.95 o 
  -3   0  17        7.07        7.19      0.62 o 
  -2   0  17       23.39       19.97      1.32 o 
  -1   0  17        4.46        4.35      1.09 o 
  -3   1  17       46.79       54.21      2.80 o 
  -2   1  17       11.01       10.72      1.24 o 
  -1   1  17        7.95       10.72      1.24 o 
                                                 
